# Supplementary material for: A forensic-driven data model for automatic vehicles events analysis
Source: PeerJ Comput Sci. 2022 Jan 5;8:e841. doi: 10.7717/peerj-cs.841 (PMC8771793; doi:10.7717/peerj-cs.841)
Supplement: Supplemental Information 1 — An auto generated protege’s documentation of the proposed ontology. [file peerj-cs-08-841-s001.zip]

Archive with 159 entries (148 files):
- Vro_Html/
- __MACOSX/._Vro_Html
- Vro_Html/index.html
- __MACOSX/Vro_Html/._index.html
- Vro_Html/annotationproperties/
- Vro_Html/ontologies/
- Vro_Html/objectproperties/
- Vro_Html/css/
- Vro_Html/individuals/
- Vro_Html/images/
- Vro_Html/classes/
- Vro_Html/js/
- Vro_Html/index-all.html
- Vro_Html/datatypes/
- Vro_Html/contents.html
- Vro_Html/dataproperties/
- Vro_Html/annotationproperties/label___-73434462.html
- Vro_Html/annotationproperties/index.html
- Vro_Html/annotationproperties/isRuleEnabled___1661293790.html
- Vro_Html/annotationproperties/comment___1501100887.html
- Vro_Html/annotationproperties/index-vro.html
- Vro_Html/annotationproperties/comment___774236685.html
- Vro_Html/annotationproperties/label___653429740.html
- Vro_Html/annotationproperties/versionInfo___512607572.html
- Vro_Html/ontologies/index.html
- Vro_Html/ontologies/vro___-1348188527.html
- Vro_Html/objectproperties/contains___-743607859.html
- Vro_Html/objectproperties/estimatedby___1832216897.html
- Vro_Html/objectproperties/isStolen___-394200417.html
- Vro_Html/objectproperties/index.html
- Vro_Html/objectproperties/has___-176058808.html
- Vro_Html/objectproperties/mayBe___-72489930.html
- Vro_Html/objectproperties/uses___-172562566.html
- Vro_Html/objectproperties/EvaluatedBy___-1958968272.html
- Vro_Html/objectproperties/runs___-172649738.html
- Vro_Html/objectproperties/index-vro.html
- Vro_Html/objectproperties/expectedfrom___-10666480.html
- Vro_Html/objectproperties/involves___460571396.html
- Vro_Html/objectproperties/capturedBy___-725080445.html
- Vro_Html/objectproperties/storedIn___1541000150.html
- Vro_Html/objectproperties/runsOn___-1095963915.html
- Vro_Html/objectproperties/relates___914331624.html
- Vro_Html/objectproperties/handledBy___-112034719.html
- Vro_Html/objectproperties/drivedBy___-774439489.html
- Vro_Html/objectproperties/associatedWith___41747098.html
- Vro_Html/objectproperties/generatedBy___710571508.html
- Vro_Html/objectproperties/connects___-749035401.html
- Vro_Html/objectproperties/hasDistance___-1308212131.html
- Vro_Html/objectproperties/performedBy___-1656441883.html
- Vro_Html/objectproperties/transmittedVia___-1502855847.html
- Vro_Html/objectproperties/includes___-85902215.html
- Vro_Html/objectproperties/locatedIn___-1373482043.html
- Vro_Html/objectproperties/storedBy___1540999944.html
- Vro_Html/objectproperties/identifiedBy___-711985664.html
- Vro_Html/objectproperties/alternativeOf___-317065710.html
- Vro_Html/css/default.css
- Vro_Html/individuals/index.html
- Vro_Html/individuals/NorthCheckpoint___-836801541.html
- Vro_Html/individuals/index-vro.html
- Vro_Html/individuals/Eric___-173993387.html
- Vro_Html/individuals/Fraud01___881474291.html
- Vro_Html/individuals/car1___-173115765.html
- Vro_Html/images/external.png
- Vro_Html/classes/TechnicalImpact___-1645583727.html
- Vro_Html/classes/Reference___902650585.html
- Vro_Html/classes/Hardware___5391798.html
- Vro_Html/classes/index.html
- Vro_Html/classes/Record___-2027203553.html
- Vro_Html/classes/Country___-1848644828.html
- Vro_Html/classes/Contact___-1854949458.html
- Vro_Html/classes/Thing___-200689702.html
- Vro_Html/classes/Fraud___-108022286.html
- Vro_Html/classes/Assessment___-358281584.html
- Vro_Html/classes/index-vro.html
- Vro_Html/classes/RelatedActivity___-933540888.html
- Vro_Html/classes/Nothing___-782458183.html
- Vro_Html/classes/Network___-962990660.html
- Vro_Html/classes/Vehicle___1830560442.html
- Vro_Html/classes/Distance___176942019.html
- Vro_Html/classes/Event___-108823000.html
- Vro_Html/classes/Security___837605134.html
- Vro_Html/classes/TimeImpact___-1977203135.html
- Vro_Html/classes/Software___1207812469.html
- Vro_Html/classes/Chekpoint___-1834122189.html
- Vro_Html/classes/Incident___-24533856.html
- Vro_Html/classes/Impact___2017862932.html
- Vro_Html/classes/MonetaryImpact___27819841.html
- Vro_Html/js/tree.js
- Vro_Html/datatypes/vehicleStatusEnum___115273741.html
- Vro_Html/datatypes/vehicleModelEnum___585115052.html
- Vro_Html/datatypes/severity___1302138539.html
- Vro_Html/datatypes/index.html
- Vro_Html/datatypes/PlainLiteral___-1770072891.html
- Vro_Html/datatypes/string___799955032.html
- Vro_Html/datatypes/brandEnum___-963889962.html
- Vro_Html/datatypes/integer___-644974203.html
- Vro_Html/datatypes/PlainLiteral___-1640073389.html
- Vro_Html/datatypes/networkTypeEnum___-2127095977.html
- Vro_Html/datatypes/boolean___1756652655.html
- Vro_Html/datatypes/index-vro.html
- Vro_Html/datatypes/dateTime___-810276894.html
- Vro_Html/datatypes/pointOfHitEnum___-1006092965.html
- Vro_Html/datatypes/fraudTypeEnum___1095225741.html
- Vro_Html/datatypes/softTypeEnum___1497363795.html
- Vro_Html/datatypes/bodyTypeEnum___-751353141.html
- Vro_Html/datatypes/contactTypeEnum___-1964716215.html
- Vro_Html/datatypes/float___1789467299.html
- Vro_Html/datatypes/specUse___2110321530.html
- Vro_Html/datatypes/hasTypeEnum___2021532611.html
- Vro_Html/datatypes/speedLimitEnum___-656835965.html
- Vro_Html/datatypes/deviceTypeEnum___-1167182977.html
- Vro_Html/datatypes/sexTypeEnum___-1798454897.html
- Vro_Html/datatypes/secTypeEnum___1798350458.html
- Vro_Html/datatypes/incidentTypeEnum___80879099.html
- Vro_Html/dataproperties/hasType___520795298.html
- Vro_Html/dataproperties/softID___-1073113485.html
- Vro_Html/dataproperties/description___-1900707926.html
- Vro_Html/dataproperties/detectTime___-2121801794.html
- Vro_Html/dataproperties/secType___1793141465.html
- Vro_Html/dataproperties/index.html
- Vro_Html/dataproperties/hasBrand___-62171973.html
- Vro_Html/dataproperties/contactID___-587292439.html
- Vro_Html/dataproperties/age___-176065363.html
- Vro_Html/dataproperties/hasBodyType___105993316.html
- Vro_Html/dataproperties/HasSpeedLimit___1926697340.html
- Vro_Html/dataproperties/duration___2126793026.html
- Vro_Html/dataproperties/softName___1141946755.html
- Vro_Html/dataproperties/netwrokReceiver___1529567953.html
- Vro_Html/dataproperties/deviceType___605028958.html
- Vro_Html/dataproperties/networkType___-2116775370.html
- Vro_Html/dataproperties/hasPassengersNumber___-1126502870.html
- Vro_Html/dataproperties/endTime___-1783405066.html
- Vro_Html/dataproperties/hasColor___-61327209.html
- Vro_Html/dataproperties/contactName___-135463303.html
- Vro_Html/dataproperties/hasCoordinates___1594459823.html
- Vro_Html/dataproperties/index-vro.html
- Vro_Html/dataproperties/speed___-66520075.html
- Vro_Html/dataproperties/networkSender___-1137081935.html
- Vro_Html/dataproperties/contactType___-135261400.html
- Vro_Html/dataproperties/vehicleStatus___981546476.html
- Vro_Html/dataproperties/recordID___-975396646.html
- Vro_Html/dataproperties/currency___399240127.html
- Vro_Html/dataproperties/secID___-66850598.html
- Vro_Html/dataproperties/fraudType___597088108.html
- Vro_Html/dataproperties/incidentID___1810980123.html
- Vro_Html/dataproperties/gender___-1425674641.html
- Vro_Html/dataproperties/pointOfHit___1074879034.html
- Vro_Html/dataproperties/hasPlateNumber___-854997325.html
- Vro_Html/dataproperties/softType___1142148658.html
- Vro_Html/dataproperties/fraudID___-783178195.html
- Vro_Html/dataproperties/incidentType___-1792767270.html
- Vro_Html/dataproperties/deviceDescription___-941435020.html
- Vro_Html/dataproperties/recordSize___558705568.html
- Vro_Html/dataproperties/creationTime___1409853946.html
- Vro_Html/dataproperties/hasModel___-52100003.html
- Vro_Html/dataproperties/deviceID___933029279.html
- Vro_Html/dataproperties/hasChasisNumber___-972626734.html
- Vro_Html/dataproperties/deviceName___604827055.html
- Vro_Html/dataproperties/recordName___558548522.html
