# Supplementary material for: A forensic-driven data model for automatic vehicles events analysis
Source: PeerJ Comput Sci. 2022 Jan 5;8:e841. doi: 10.7717/peerj-cs.841 (PMC8771793; doi:10.7717/peerj-cs.841)
Supplement: Supplemental Information 1 — An auto generated protege’s documentation of the proposed ontology. [file peerj-cs-08-841-s001.zip › Vro_Html/css/default.css]

body {font-family: Verdana, Arial, sans-serif; font-size: 9pt; padding: 5px;}

img {border: none;}
img.button {position: relative; top: 8px;}

.literal {color: green;}
.annotation-uri {color: gray;}
.ontology-uri {color: #990099;}
.active-ontology-uri {color: #330033;}
.active-entity {color: darkblue; font-weight: bold;}

/* keywords - default cyan */
.keyword {color: #007777;}
.comment {color: green;}
.some {color: #770077;}
.only {color: #770077;}
.value {color: #770077;}
.min {color: #770077;}
.max {color: #770077;}
.exactly {color: #770077;}

div.codebox {overflow: hidden;
    background: #f1f5f9; width: 95%; padding: 5px;
    border-width: 1px; border-style: solid; border-color: #c7cfd5;
}

#queryform {background: #ddddff; padding: 5px;}
#most_used_classes {text-align: center;}

p.footer {font-size: 8pt; text-align: right;}

h1 {margin-top: 5px; font-size: 14pt; font-weight: bold;}
h2 {margin-top: 5px; margin-bottom: 3px; font-size: 12pt; font-weight: normal;}

a {text-decoration: none; color: black;}
a:hover {text-decoration: underline; color: blue;}

a.subsexpand {color: #555555; font-size: 7pt; text-decoration: underline; line-height: 180%;}

ul {margin-top: 1px; margin-bottom: 1px; margin-left: 10px; padding-left: 5px;}

ul.minihierarchy {list-style-type: disc;}
