# Supplementary material for: A forensic-driven data model for automatic vehicles events analysis
Source: PeerJ Comput Sci. 2022 Jan 5;8:e841. doi: 10.7717/peerj-cs.841 (PMC8771793; doi:10.7717/peerj-cs.841)
Supplement: Supplemental Information 1 — An auto generated protege’s documentation of the proposed ontology. [file peerj-cs-08-841-s001.zip › Vro_Html/js/tree.js]

function showSubs(id){
    var subs = document.getElementById(id);
    if (subs != null){
        if (subs.style.display == "none"){
            subs.style.display = "block";
        }
        else{
            subs.style.display = "none";
        }
    }
    var subExpand = document.getElementById(id + "-expand");
    if (subExpand != null){
        if (subExpand.style.display == "none"){
            subExpand.style.display = "inline";
        }
        else{
            subExpand.style.display = "none";
        }
    }
}
