# Supplementary material for: A forensic-driven data model for automatic vehicles events analysis
Source: PeerJ Comput Sci. 2022 Jan 5;8:e841. doi: 10.7717/peerj-cs.841 (PMC8771793; doi:10.7717/peerj-cs.841)
Supplement: Supplemental Information 2 — An ontology of forensics-aware checkpoint’s vehicle inspection. [file peerj-cs-08-841-s002.owl]

<?xml version="1.0"?>
<rdf:RDF xmlns="http://www.expertisebeat.com/vro#"
     xml:base="http://www.expertisebeat.com/vro"
     xmlns:owl="http://www.w3.org/2002/07/owl#"
     xmlns:rdf="http://www.w3.org/1999/02/22-rdf-syntax-ns#"
     xmlns:xml="http://www.w3.org/XML/1998/namespace"
     xmlns:xsd="http://www.w3.org/2001/XMLSchema#"
     xmlns:rdfs="http://www.w3.org/2000/01/rdf-schema#"
     xmlns:swrl="http://www.w3.org/2003/11/swrl#"
     xmlns:swrla="http://swrl.stanford.edu/ontologies/3.3/swrla.owl#"
     xmlns:swrlb="http://www.w3.org/2003/11/swrlb#">
    <owl:Ontology rdf:about="http://www.expertisebeat.com/vro">
        <rdfs:comment xml:lang="en">This is an ontology about Vehicle detection, events analysis, and considering forensics requirements</rdfs:comment>
    </owl:Ontology>
    


    <!-- 
    ///////////////////////////////////////////////////////////////////////////////////////
    //
    // Annotation properties
    //
    ///////////////////////////////////////////////////////////////////////////////////////
     -->

    


    <!-- http://swrl.stanford.edu/ontologies/3.3/swrla.owl#isRuleEnabled -->

    <owl:AnnotationProperty rdf:about="http://swrl.stanford.edu/ontologies/3.3/swrla.owl#isRuleEnabled"/>
    


    <!-- http://www.expertisebeat.com/vro#comment -->

    <owl:AnnotationProperty rdf:about="http://www.expertisebeat.com/vro#comment"/>
    


    <!-- http://www.expertisebeat.com/vro#label -->

    <owl:AnnotationProperty rdf:about="http://www.expertisebeat.com/vro#label"/>
    


    <!-- http://www.expertisebeat.com/vro#versionInfo -->

    <owl:AnnotationProperty rdf:about="http://www.expertisebeat.com/vro#versionInfo"/>
    


    <!-- 
    ///////////////////////////////////////////////////////////////////////////////////////
    //
    // Datatypes
    //
    ///////////////////////////////////////////////////////////////////////////////////////
     -->

    


    <!-- http://www.expertisebeat.com/vro#PlainLiteral -->

    <rdfs:Datatype rdf:about="http://www.expertisebeat.com/vro#PlainLiteral"/>
    


    <!-- http://www.expertisebeat.com/vro#bodyTypeEnum -->

    <rdfs:Datatype rdf:about="http://www.expertisebeat.com/vro#bodyTypeEnum">
        <owl:equivalentClass>
            <rdfs:Datatype>
                <owl:oneOf>
                    <rdf:Description>
                        <rdf:type rdf:resource="http://www.w3.org/1999/02/22-rdf-syntax-ns#List"/>
                        <rdf:first>Fan</rdf:first>
                        <rdf:rest>
                            <rdf:Description>
                                <rdf:type rdf:resource="http://www.w3.org/1999/02/22-rdf-syntax-ns#List"/>
                                <rdf:first>Pick-Up</rdf:first>
                                <rdf:rest>
                                    <rdf:Description>
                                        <rdf:type rdf:resource="http://www.w3.org/1999/02/22-rdf-syntax-ns#List"/>
                                        <rdf:first>Sedan</rdf:first>
                                        <rdf:rest rdf:resource="http://www.w3.org/1999/02/22-rdf-syntax-ns#nil"/>
                                    </rdf:Description>
                                </rdf:rest>
                            </rdf:Description>
                        </rdf:rest>
                    </rdf:Description>
                </owl:oneOf>
            </rdfs:Datatype>
        </owl:equivalentClass>
    </rdfs:Datatype>
    


    <!-- http://www.expertisebeat.com/vro#brandEnum -->

    <rdfs:Datatype rdf:about="http://www.expertisebeat.com/vro#brandEnum">
        <owl:equivalentClass>
            <rdfs:Datatype>
                <owl:oneOf>
                    <rdf:Description>
                        <rdf:type rdf:resource="http://www.w3.org/1999/02/22-rdf-syntax-ns#List"/>
                        <rdf:first>Abarth</rdf:first>
                        <rdf:rest>
                            <rdf:Description>
                                <rdf:type rdf:resource="http://www.w3.org/1999/02/22-rdf-syntax-ns#List"/>
                                <rdf:first>Alfa Romeo</rdf:first>
                                <rdf:rest>
                                    <rdf:Description>
                                        <rdf:type rdf:resource="http://www.w3.org/1999/02/22-rdf-syntax-ns#List"/>
                                        <rdf:first>Aston Martin</rdf:first>
                                        <rdf:rest>
                                            <rdf:Description>
                                                <rdf:type rdf:resource="http://www.w3.org/1999/02/22-rdf-syntax-ns#List"/>
                                                <rdf:first>Audi</rdf:first>
                                                <rdf:rest>
                                                    <rdf:Description>
                                                        <rdf:type rdf:resource="http://www.w3.org/1999/02/22-rdf-syntax-ns#List"/>
                                                        <rdf:first>BMW</rdf:first>
                                                        <rdf:rest>
                                                            <rdf:Description>
                                                                <rdf:type rdf:resource="http://www.w3.org/1999/02/22-rdf-syntax-ns#List"/>
                                                                <rdf:first>Bentley</rdf:first>
                                                                <rdf:rest>
                                                                    <rdf:Description>
                                                                        <rdf:type rdf:resource="http://www.w3.org/1999/02/22-rdf-syntax-ns#List"/>
                                                                        <rdf:first>Bugatti</rdf:first>
                                                                        <rdf:rest>
                                                                            <rdf:Description>
                                                                                <rdf:type rdf:resource="http://www.w3.org/1999/02/22-rdf-syntax-ns#List"/>
                                                                                <rdf:first>Cadillac</rdf:first>
                                                                                <rdf:rest>
                                                                                    <rdf:Description>
                                                                                        <rdf:type rdf:resource="http://www.w3.org/1999/02/22-rdf-syntax-ns#List"/>
                                                                                        <rdf:first>Chevrolet</rdf:first>
                                                                                        <rdf:rest>
                                                                                            <rdf:Description>
                                                                                                <rdf:type rdf:resource="http://www.w3.org/1999/02/22-rdf-syntax-ns#List"/>
                                                                                                <rdf:first>Chrysler</rdf:first>
                                                                                                <rdf:rest>
                                                                                                    <rdf:Description>
                                                                                                        <rdf:type rdf:resource="http://www.w3.org/1999/02/22-rdf-syntax-ns#List"/>
                                                                                                        <rdf:first>Citroën</rdf:first>
                                                                                                        <rdf:rest>
                                                                                                            <rdf:Description>
                                                                                                                <rdf:type rdf:resource="http://www.w3.org/1999/02/22-rdf-syntax-ns#List"/>
                                                                                                                <rdf:first>DS</rdf:first>
                                                                                                                <rdf:rest>
                                                                                                                    <rdf:Description>
                                                                                                                        <rdf:type rdf:resource="http://www.w3.org/1999/02/22-rdf-syntax-ns#List"/>
                                                                                                                        <rdf:first>Dacia</rdf:first>
                                                                                                                        <rdf:rest>
                                                                                                                            <rdf:Description>
                                                                                                                                <rdf:type rdf:resource="http://www.w3.org/1999/02/22-rdf-syntax-ns#List"/>
                                                                                                                                <rdf:first>Daewoo</rdf:first>
                                                                                                                                <rdf:rest>
                                                                                                                                    <rdf:Description>
                                                                                                                                        <rdf:type rdf:resource="http://www.w3.org/1999/02/22-rdf-syntax-ns#List"/>
                                                                                                                                        <rdf:first>Daihatsu</rdf:first>
                                                                                                                                        <rdf:rest>
                                                                                                                                            <rdf:Description>
                                                                                                                                                <rdf:type rdf:resource="http://www.w3.org/1999/02/22-rdf-syntax-ns#List"/>
                                                                                                                                                <rdf:first>Dodge</rdf:first>
                                                                                                                                                <rdf:rest>
                                                                                                                                                    <rdf:Description>
                                                                                                                                                        <rdf:type rdf:resource="http://www.w3.org/1999/02/22-rdf-syntax-ns#List"/>
                                                                                                                                                        <rdf:first>Donkervoort</rdf:first>
                                                                                                                                                        <rdf:rest>
                                                                                                                                                            <rdf:Description>
                                                                                                                                                                <rdf:type rdf:resource="http://www.w3.org/1999/02/22-rdf-syntax-ns#List"/>
                                                                                                                                                                <rdf:first>Ferrari</rdf:first>
                                                                                                                                                                <rdf:rest>
                                                                                                                                                                    <rdf:Description>
                                                                                                                                                                        <rdf:type rdf:resource="http://www.w3.org/1999/02/22-rdf-syntax-ns#List"/>
                                                                                                                                                                        <rdf:first>Fiat</rdf:first>
                                                                                                                                                                        <rdf:rest>
                                                                                                                                                                            <rdf:Description>
                                                                                                                                                                                <rdf:type rdf:resource="http://www.w3.org/1999/02/22-rdf-syntax-ns#List"/>
                                                                                                                                                                                <rdf:first>Fisker</rdf:first>
                                                                                                                                                                                <rdf:rest>
                                                                                                                                                                                    <rdf:Description>
                                                                                                                                                                                        <rdf:type rdf:resource="http://www.w3.org/1999/02/22-rdf-syntax-ns#List"/>
                                                                                                                                                                                        <rdf:first>Ford</rdf:first>
                                                                                                                                                                                        <rdf:rest>
                                                                                                                                                                                            <rdf:Description>
                                                                                                                                                                                                <rdf:type rdf:resource="http://www.w3.org/1999/02/22-rdf-syntax-ns#List"/>
                                                                                                                                                                                                <rdf:first>Honda</rdf:first>
                                                                                                                                                                                                <rdf:rest>
                                                                                                                                                                                                    <rdf:Description>
                                                                                                                                                                                                        <rdf:type rdf:resource="http://www.w3.org/1999/02/22-rdf-syntax-ns#List"/>
                                                                                                                                                                                                        <rdf:first>Hummer</rdf:first>
                                                                                                                                                                                                        <rdf:rest>
                                                                                                                                                                                                            <rdf:Description>
                                                                                                                                                                                                                <rdf:type rdf:resource="http://www.w3.org/1999/02/22-rdf-syntax-ns#List"/>
                                                                                                                                                                                                                <rdf:first>Hyundai</rdf:first>
                                                                                                                                                                                                                <rdf:rest>
                                                                                                                                                                                                                    <rdf:Description>
                                                                                                                                                                                                                        <rdf:type rdf:resource="http://www.w3.org/1999/02/22-rdf-syntax-ns#List"/>
                                                                                                                                                                                                                        <rdf:first>Infiniti</rdf:first>
                                                                                                                                                                                                                        <rdf:rest>
                                                                                                                                                                                                                            <rdf:Description>
                                                                                                                                                                                                                                <rdf:type rdf:resource="http://www.w3.org/1999/02/22-rdf-syntax-ns#List"/>
                                                                                                                                                                                                                                <rdf:first>Iveco</rdf:first>
                                                                                                                                                                                                                                <rdf:rest>
                                                                                                                                                                                                                                    <rdf:Description>
                                                                                                                                                                                                                                        <rdf:type rdf:resource="http://www.w3.org/1999/02/22-rdf-syntax-ns#List"/>
                                                                                                                                                                                                                                        <rdf:first>Jaguar</rdf:first>
                                                                                                                                                                                                                                        <rdf:rest>
                                                                                                                                                                                                                                            <rdf:Description>
                                                                                                                                                                                                                                                <rdf:type rdf:resource="http://www.w3.org/1999/02/22-rdf-syntax-ns#List"/>
                                                                                                                                                                                                                                                <rdf:first>Jeep</rdf:first>
                                                                                                                                                                                                                                                <rdf:rest>
                                                                                                                                                                                                                                                    <rdf:Description>
                                                                                                                                                                                                                                                        <rdf:type rdf:resource="http://www.w3.org/1999/02/22-rdf-syntax-ns#List"/>
                                                                                                                                                                                                                                                        <rdf:first>KTM</rdf:first>
                                                                                                                                                                                                                                                        <rdf:rest>
                                                                                                                                                                                                                                                            <rdf:Description>
                                                                                                                                                                                                                                                                <rdf:type rdf:resource="http://www.w3.org/1999/02/22-rdf-syntax-ns#List"/>
                                                                                                                                                                                                                                                                <rdf:first>Kia</rdf:first>
                                                                                                                                                                                                                                                                <rdf:rest>
                                                                                                                                                                                                                                                                    <rdf:Description>
                                                                                                                                                                                                                                                                        <rdf:type rdf:resource="http://www.w3.org/1999/02/22-rdf-syntax-ns#List"/>
                                                                                                                                                                                                                                                                        <rdf:first>Lada</rdf:first>
                                                                                                                                                                                                                                                                        <rdf:rest>
                                                                                                                                                                                                                                                                            <rdf:Description>
                                                                                                                                                                                                                                                                                <rdf:type rdf:resource="http://www.w3.org/1999/02/22-rdf-syntax-ns#List"/>
                                                                                                                                                                                                                                                                                <rdf:first>Lamborghini</rdf:first>
                                                                                                                                                                                                                                                                                <rdf:rest>
                                                                                                                                                                                                                                                                                    <rdf:Description>
                                                                                                                                                                                                                                                                                        <rdf:type rdf:resource="http://www.w3.org/1999/02/22-rdf-syntax-ns#List"/>
                                                                                                                                                                                                                                                                                        <rdf:first>Lancia</rdf:first>
                                                                                                                                                                                                                                                                                        <rdf:rest>
                                                                                                                                                                                                                                                                                            <rdf:Description>
                                                                                                                                                                                                                                                                                                <rdf:type rdf:resource="http://www.w3.org/1999/02/22-rdf-syntax-ns#List"/>
                                                                                                                                                                                                                                                                                                <rdf:first>Land Rover</rdf:first>
                                                                                                                                                                                                                                                                                                <rdf:rest>
                                                                                                                                                                                                                                                                                                    <rdf:Description>
                                                                                                                                                                                                                                                                                                        <rdf:type rdf:resource="http://www.w3.org/1999/02/22-rdf-syntax-ns#List"/>
                                                                                                                                                                                                                                                                                                        <rdf:first>Landwind</rdf:first>
                                                                                                                                                                                                                                                                                                        <rdf:rest>
                                                                                                                                                                                                                                                                                                            <rdf:Description>
                                                                                                                                                                                                                                                                                                                <rdf:type rdf:resource="http://www.w3.org/1999/02/22-rdf-syntax-ns#List"/>
                                                                                                                                                                                                                                                                                                                <rdf:first>Lexus</rdf:first>
                                                                                                                                                                                                                                                                                                                <rdf:rest>
                                                                                                                                                                                                                                                                                                                    <rdf:Description>
                                                                                                                                                                                                                                                                                                                        <rdf:type rdf:resource="http://www.w3.org/1999/02/22-rdf-syntax-ns#List"/>
                                                                                                                                                                                                                                                                                                                        <rdf:first>Lotus</rdf:first>
                                                                                                                                                                                                                                                                                                                        <rdf:rest>
                                                                                                                                                                                                                                                                                                                            <rdf:Description>
                                                                                                                                                                                                                                                                                                                                <rdf:type rdf:resource="http://www.w3.org/1999/02/22-rdf-syntax-ns#List"/>
                                                                                                                                                                                                                                                                                                                                <rdf:first>MG</rdf:first>
                                                                                                                                                                                                                                                                                                                                <rdf:rest>
                                                                                                                                                                                                                                                                                                                                    <rdf:Description>
                                                                                                                                                                                                                                                                                                                                        <rdf:type rdf:resource="http://www.w3.org/1999/02/22-rdf-syntax-ns#List"/>
                                                                                                                                                                                                                                                                                                                                        <rdf:first>Maserati</rdf:first>
                                                                                                                                                                                                                                                                                                                                        <rdf:rest>
                                                                                                                                                                                                                                                                                                                                            <rdf:Description>
                                                                                                                                                                                                                                                                                                                                                <rdf:type rdf:resource="http://www.w3.org/1999/02/22-rdf-syntax-ns#List"/>
                                                                                                                                                                                                                                                                                                                                                <rdf:first>Maybach</rdf:first>
                                                                                                                                                                                                                                                                                                                                                <rdf:rest>
                                                                                                                                                                                                                                                                                                                                                    <rdf:Description>
                                                                                                                                                                                                                                                                                                                                                        <rdf:type rdf:resource="http://www.w3.org/1999/02/22-rdf-syntax-ns#List"/>
                                                                                                                                                                                                                                                                                                                                                        <rdf:first>Mazda</rdf:first>
                                                                                                                                                                                                                                                                                                                                                        <rdf:rest>
                                                                                                                                                                                                                                                                                                                                                            <rdf:Description>
                                                                                                                                                                                                                                                                                                                                                                <rdf:type rdf:resource="http://www.w3.org/1999/02/22-rdf-syntax-ns#List"/>
                                                                                                                                                                                                                                                                                                                                                                <rdf:first>McLaren</rdf:first>
                                                                                                                                                                                                                                                                                                                                                                <rdf:rest>
                                                                                                                                                                                                                                                                                                                                                                    <rdf:Description>
                                                                                                                                                                                                                                                                                                                                                                        <rdf:type rdf:resource="http://www.w3.org/1999/02/22-rdf-syntax-ns#List"/>
                                                                                                                                                                                                                                                                                                                                                                        <rdf:first>Mercedes-Benz</rdf:first>
                                                                                                                                                                                                                                                                                                                                                                        <rdf:rest>
                                                                                                                                                                                                                                                                                                                                                                            <rdf:Description>
                                                                                                                                                                                                                                                                                                                                                                                <rdf:type rdf:resource="http://www.w3.org/1999/02/22-rdf-syntax-ns#List"/>
                                                                                                                                                                                                                                                                                                                                                                                <rdf:first>Mini</rdf:first>
                                                                                                                                                                                                                                                                                                                                                                                <rdf:rest>
                                                                                                                                                                                                                                                                                                                                                                                    <rdf:Description>
                                                                                                                                                                                                                                                                                                                                                                                        <rdf:type rdf:resource="http://www.w3.org/1999/02/22-rdf-syntax-ns#List"/>
                                                                                                                                                                                                                                                                                                                                                                                        <rdf:first>Mitsubishi</rdf:first>
                                                                                                                                                                                                                                                                                                                                                                                        <rdf:rest>
                                                                                                                                                                                                                                                                                                                                                                                            <rdf:Description>
                                                                                                                                                                                                                                                                                                                                                                                                <rdf:type rdf:resource="http://www.w3.org/1999/02/22-rdf-syntax-ns#List"/>
                                                                                                                                                                                                                                                                                                                                                                                                <rdf:first>Morgan</rdf:first>
                                                                                                                                                                                                                                                                                                                                                                                                <rdf:rest>
                                                                                                                                                                                                                                                                                                                                                                                                    <rdf:Description>
                                                                                                                                                                                                                                                                                                                                                                                                        <rdf:type rdf:resource="http://www.w3.org/1999/02/22-rdf-syntax-ns#List"/>
                                                                                                                                                                                                                                                                                                                                                                                                        <rdf:first>Nissan</rdf:first>
                                                                                                                                                                                                                                                                                                                                                                                                        <rdf:rest>
                                                                                                                                                                                                                                                                                                                                                                                                            <rdf:Description>
                                                                                                                                                                                                                                                                                                                                                                                                                <rdf:type rdf:resource="http://www.w3.org/1999/02/22-rdf-syntax-ns#List"/>
                                                                                                                                                                                                                                                                                                                                                                                                                <rdf:first>Opel</rdf:first>
                                                                                                                                                                                                                                                                                                                                                                                                                <rdf:rest>
                                                                                                                                                                                                                                                                                                                                                                                                                    <rdf:Description>
                                                                                                                                                                                                                                                                                                                                                                                                                        <rdf:type rdf:resource="http://www.w3.org/1999/02/22-rdf-syntax-ns#List"/>
                                                                                                                                                                                                                                                                                                                                                                                                                        <rdf:first>Peugeot</rdf:first>
                                                                                                                                                                                                                                                                                                                                                                                                                        <rdf:rest>
                                                                                                                                                                                                                                                                                                                                                                                                                            <rdf:Description>
                                                                                                                                                                                                                                                                                                                                                                                                                                <rdf:type rdf:resource="http://www.w3.org/1999/02/22-rdf-syntax-ns#List"/>
                                                                                                                                                                                                                                                                                                                                                                                                                                <rdf:first>Porsche</rdf:first>
                                                                                                                                                                                                                                                                                                                                                                                                                                <rdf:rest>
                                                                                                                                                                                                                                                                                                                                                                                                                                    <rdf:Description>
                                                                                                                                                                                                                                                                                                                                                                                                                                        <rdf:type rdf:resource="http://www.w3.org/1999/02/22-rdf-syntax-ns#List"/>
                                                                                                                                                                                                                                                                                                                                                                                                                                        <rdf:first>Renault</rdf:first>
                                                                                                                                                                                                                                                                                                                                                                                                                                        <rdf:rest>
                                                                                                                                                                                                                                                                                                                                                                                                                                            <rdf:Description>
                                                                                                                                                                                                                                                                                                                                                                                                                                                <rdf:type rdf:resource="http://www.w3.org/1999/02/22-rdf-syntax-ns#List"/>
                                                                                                                                                                                                                                                                                                                                                                                                                                                <rdf:first>Rolls-Royce</rdf:first>
                                                                                                                                                                                                                                                                                                                                                                                                                                                <rdf:rest>
                                                                                                                                                                                                                                                                                                                                                                                                                                                    <rdf:Description>
                                                                                                                                                                                                                                                                                                                                                                                                                                                        <rdf:type rdf:resource="http://www.w3.org/1999/02/22-rdf-syntax-ns#List"/>
                                                                                                                                                                                                                                                                                                                                                                                                                                                        <rdf:first>Rover</rdf:first>
                                                                                                                                                                                                                                                                                                                                                                                                                                                        <rdf:rest>
                                                                                                                                                                                                                                                                                                                                                                                                                                                            <rdf:Description>
                                                                                                                                                                                                                                                                                                                                                                                                                                                                <rdf:type rdf:resource="http://www.w3.org/1999/02/22-rdf-syntax-ns#List"/>
                                                                                                                                                                                                                                                                                                                                                                                                                                                                <rdf:first>Saab</rdf:first>
                                                                                                                                                                                                                                                                                                                                                                                                                                                                <rdf:rest>
                                                                                                                                                                                                                                                                                                                                                                                                                                                                    <rdf:Description>
                                                                                                                                                                                                                                                                                                                                                                                                                                                                        <rdf:type rdf:resource="http://www.w3.org/1999/02/22-rdf-syntax-ns#List"/>
                                                                                                                                                                                                                                                                                                                                                                                                                                                                        <rdf:first>Seat</rdf:first>
                                                                                                                                                                                                                                                                                                                                                                                                                                                                        <rdf:rest>
                                                                                                                                                                                                                                                                                                                                                                                                                                                                            <rdf:Description>
                                                                                                                                                                                                                                                                                                                                                                                                                                                                                <rdf:type rdf:resource="http://www.w3.org/1999/02/22-rdf-syntax-ns#List"/>
                                                                                                                                                                                                                                                                                                                                                                                                                                                                                <rdf:first>Skoda</rdf:first>
                                                                                                                                                                                                                                                                                                                                                                                                                                                                                <rdf:rest>
                                                                                                                                                                                                                                                                                                                                                                                                                                                                                    <rdf:Description>
                                                                                                                                                                                                                                                                                                                                                                                                                                                                                        <rdf:type rdf:resource="http://www.w3.org/1999/02/22-rdf-syntax-ns#List"/>
                                                                                                                                                                                                                                                                                                                                                                                                                                                                                        <rdf:first>Smart</rdf:first>
                                                                                                                                                                                                                                                                                                                                                                                                                                                                                        <rdf:rest>
                                                                                                                                                                                                                                                                                                                                                                                                                                                                                            <rdf:Description>
                                                                                                                                                                                                                                                                                                                                                                                                                                                                                                <rdf:type rdf:resource="http://www.w3.org/1999/02/22-rdf-syntax-ns#List"/>
                                                                                                                                                                                                                                                                                                                                                                                                                                                                                                <rdf:first>SsangYong</rdf:first>
                                                                                                                                                                                                                                                                                                                                                                                                                                                                                                <rdf:rest>
                                                                                                                                                                                                                                                                                                                                                                                                                                                                                                    <rdf:Description>
                                                                                                                                                                                                                                                                                                                                                                                                                                                                                                        <rdf:type rdf:resource="http://www.w3.org/1999/02/22-rdf-syntax-ns#List"/>
                                                                                                                                                                                                                                                                                                                                                                                                                                                                                                        <rdf:first>Subaru</rdf:first>
                                                                                                                                                                                                                                                                                                                                                                                                                                                                                                        <rdf:rest>
                                                                                                                                                                                                                                                                                                                                                                                                                                                                                                            <rdf:Description>
                                                                                                                                                                                                                                                                                                                                                                                                                                                                                                                <rdf:type rdf:resource="http://www.w3.org/1999/02/22-rdf-syntax-ns#List"/>
                                                                                                                                                                                                                                                                                                                                                                                                                                                                                                                <rdf:first>Suzuki</rdf:first>
                                                                                                                                                                                                                                                                                                                                                                                                                                                                                                                <rdf:rest>
                                                                                                                                                                                                                                                                                                                                                                                                                                                                                                                    <rdf:Description>
                                                                                                                                                                                                                                                                                                                                                                                                                                                                                                                        <rdf:type rdf:resource="http://www.w3.org/1999/02/22-rdf-syntax-ns#List"/>
                                                                                                                                                                                                                                                                                                                                                                                                                                                                                                                        <rdf:first>Tesla</rdf:first>
                                                                                                                                                                                                                                                                                                                                                                                                                                                                                                                        <rdf:rest>
                                                                                                                                                                                                                                                                                                                                                                                                                                                                                                                            <rdf:Description>
                                                                                                                                                                                                                                                                                                                                                                                                                                                                                                                                <rdf:type rdf:resource="http://www.w3.org/1999/02/22-rdf-syntax-ns#List"/>
                                                                                                                                                                                                                                                                                                                                                                                                                                                                                                                                <rdf:first>Toyota</rdf:first>
                                                                                                                                                                                                                                                                                                                                                                                                                                                                                                                                <rdf:rest>
                                                                                                                                                                                                                                                                                                                                                                                                                                                                                                                                    <rdf:Description>
                                                                                                                                                                                                                                                                                                                                                                                                                                                                                                                                        <rdf:type rdf:resource="http://www.w3.org/1999/02/22-rdf-syntax-ns#List"/>
                                                                                                                                                                                                                                                                                                                                                                                                                                                                                                                                        <rdf:first>Volkswagen</rdf:first>
                                                                                                                                                                                                                                                                                                                                                                                                                                                                                                                                        <rdf:rest>
                                                                                                                                                                                                                                                                                                                                                                                                                                                                                                                                            <rdf:Description>
                                                                                                                                                                                                                                                                                                                                                                                                                                                                                                                                                <rdf:type rdf:resource="http://www.w3.org/1999/02/22-rdf-syntax-ns#List"/>
                                                                                                                                                                                                                                                                                                                                                                                                                                                                                                                                                <rdf:first>Volvo</rdf:first>
                                                                                                                                                                                                                                                                                                                                                                                                                                                                                                                                                <rdf:rest rdf:resource="http://www.w3.org/1999/02/22-rdf-syntax-ns#nil"/>
                                                                                                                                                                                                                                                                                                                                                                                                                                                                                                                                            </rdf:Description>
                                                                                                                                                                                                                                                                                                                                                                                                                                                                                                                                        </rdf:rest>
                                                                                                                                                                                                                                                                                                                                                                                                                                                                                                                                    </rdf:Description>
                                                                                                                                                                                                                                                                                                                                                                                                                                                                                                                                </rdf:rest>
                                                                                                                                                                                                                                                                                                                                                                                                                                                                                                                            </rdf:Description>
                                                                                                                                                                                                                                                                                                                                                                                                                                                                                                                        </rdf:rest>
                                                                                                                                                                                                                                                                                                                                                                                                                                                                                                                    </rdf:Description>
                                                                                                                                                                                                                                                                                                                                                                                                                                                                                                                </rdf:rest>
                                                                                                                                                                                                                                                                                                                                                                                                                                                                                                            </rdf:Description>
                                                                                                                                                                                                                                                                                                                                                                                                                                                                                                        </rdf:rest>
                                                                                                                                                                                                                                                                                                                                                                                                                                                                                                    </rdf:Description>
                                                                                                                                                                                                                                                                                                                                                                                                                                                                                                </rdf:rest>
                                                                                                                                                                                                                                                                                                                                                                                                                                                                                            </rdf:Description>
                                                                                                                                                                                                                                                                                                                                                                                                                                                                                        </rdf:rest>
                                                                                                                                                                                                                                                                                                                                                                                                                                                                                    </rdf:Description>
                                                                                                                                                                                                                                                                                                                                                                                                                                                                                </rdf:rest>
                                                                                                                                                                                                                                                                                                                                                                                                                                                                            </rdf:Description>
                                                                                                                                                                                                                                                                                                                                                                                                                                                                        </rdf:rest>
                                                                                                                                                                                                                                                                                                                                                                                                                                                                    </rdf:Description>
                                                                                                                                                                                                                                                                                                                                                                                                                                                                </rdf:rest>
                                                                                                                                                                                                                                                                                                                                                                                                                                                            </rdf:Description>
                                                                                                                                                                                                                                                                                                                                                                                                                                                        </rdf:rest>
                                                                                                                                                                                                                                                                                                                                                                                                                                                    </rdf:Description>
                                                                                                                                                                                                                                                                                                                                                                                                                                                </rdf:rest>
                                                                                                                                                                                                                                                                                                                                                                                                                                            </rdf:Description>
                                                                                                                                                                                                                                                                                                                                                                                                                                        </rdf:rest>
                                                                                                                                                                                                                                                                                                                                                                                                                                    </rdf:Description>
                                                                                                                                                                                                                                                                                                                                                                                                                                </rdf:rest>
                                                                                                                                                                                                                                                                                                                                                                                                                            </rdf:Description>
                                                                                                                                                                                                                                                                                                                                                                                                                        </rdf:rest>
                                                                                                                                                                                                                                                                                                                                                                                                                    </rdf:Description>
                                                                                                                                                                                                                                                                                                                                                                                                                </rdf:rest>
                                                                                                                                                                                                                                                                                                                                                                                                            </rdf:Description>
                                                                                                                                                                                                                                                                                                                                                                                                        </rdf:rest>
                                                                                                                                                                                                                                                                                                                                                                                                    </rdf:Description>
                                                                                                                                                                                                                                                                                                                                                                                                </rdf:rest>
                                                                                                                                                                                                                                                                                                                                                                                            </rdf:Description>
                                                                                                                                                                                                                                                                                                                                                                                        </rdf:rest>
                                                                                                                                                                                                                                                                                                                                                                                    </rdf:Description>
                                                                                                                                                                                                                                                                                                                                                                                </rdf:rest>
                                                                                                                                                                                                                                                                                                                                                                            </rdf:Description>
                                                                                                                                                                                                                                                                                                                                                                        </rdf:rest>
                                                                                                                                                                                                                                                                                                                                                                    </rdf:Description>
                                                                                                                                                                                                                                                                                                                                                                </rdf:rest>
                                                                                                                                                                                                                                                                                                                                                            </rdf:Description>
                                                                                                                                                                                                                                                                                                                                                        </rdf:rest>
                                                                                                                                                                                                                                                                                                                                                    </rdf:Description>
                                                                                                                                                                                                                                                                                                                                                </rdf:rest>
                                                                                                                                                                                                                                                                                                                                            </rdf:Description>
                                                                                                                                                                                                                                                                                                                                        </rdf:rest>
                                                                                                                                                                                                                                                                                                                                    </rdf:Description>
                                                                                                                                                                                                                                                                                                                                </rdf:rest>
                                                                                                                                                                                                                                                                                                                            </rdf:Description>
                                                                                                                                                                                                                                                                                                                        </rdf:rest>
                                                                                                                                                                                                                                                                                                                    </rdf:Description>
                                                                                                                                                                                                                                                                                                                </rdf:rest>
                                                                                                                                                                                                                                                                                                            </rdf:Description>
                                                                                                                                                                                                                                                                                                        </rdf:rest>
                                                                                                                                                                                                                                                                                                    </rdf:Description>
                                                                                                                                                                                                                                                                                                </rdf:rest>
                                                                                                                                                                                                                                                                                            </rdf:Description>
                                                                                                                                                                                                                                                                                        </rdf:rest>
                                                                                                                                                                                                                                                                                    </rdf:Description>
                                                                                                                                                                                                                                                                                </rdf:rest>
                                                                                                                                                                                                                                                                            </rdf:Description>
                                                                                                                                                                                                                                                                        </rdf:rest>
                                                                                                                                                                                                                                                                    </rdf:Description>
                                                                                                                                                                                                                                                                </rdf:rest>
                                                                                                                                                                                                                                                            </rdf:Description>
                                                                                                                                                                                                                                                        </rdf:rest>
                                                                                                                                                                                                                                                    </rdf:Description>
                                                                                                                                                                                                                                                </rdf:rest>
                                                                                                                                                                                                                                            </rdf:Description>
                                                                                                                                                                                                                                        </rdf:rest>
                                                                                                                                                                                                                                    </rdf:Description>
                                                                                                                                                                                                                                </rdf:rest>
                                                                                                                                                                                                                            </rdf:Description>
                                                                                                                                                                                                                        </rdf:rest>
                                                                                                                                                                                                                    </rdf:Description>
                                                                                                                                                                                                                </rdf:rest>
                                                                                                                                                                                                            </rdf:Description>
                                                                                                                                                                                                        </rdf:rest>
                                                                                                                                                                                                    </rdf:Description>
                                                                                                                                                                                                </rdf:rest>
                                                                                                                                                                                            </rdf:Description>
                                                                                                                                                                                        </rdf:rest>
                                                                                                                                                                                    </rdf:Description>
                                                                                                                                                                                </rdf:rest>
                                                                                                                                                                            </rdf:Description>
                                                                                                                                                                        </rdf:rest>
                                                                                                                                                                    </rdf:Description>
                                                                                                                                                                </rdf:rest>
                                                                                                                                                            </rdf:Description>
                                                                                                                                                        </rdf:rest>
                                                                                                                                                    </rdf:Description>
                                                                                                                                                </rdf:rest>
                                                                                                                                            </rdf:Description>
                                                                                                                                        </rdf:rest>
                                                                                                                                    </rdf:Description>
                                                                                                                                </rdf:rest>
                                                                                                                            </rdf:Description>
                                                                                                                        </rdf:rest>
                                                                                                                    </rdf:Description>
                                                                                                                </rdf:rest>
                                                                                                            </rdf:Description>
                                                                                                        </rdf:rest>
                                                                                                    </rdf:Description>
                                                                                                </rdf:rest>
                                                                                            </rdf:Description>
                                                                                        </rdf:rest>
                                                                                    </rdf:Description>
                                                                                </rdf:rest>
                                                                            </rdf:Description>
                                                                        </rdf:rest>
                                                                    </rdf:Description>
                                                                </rdf:rest>
                                                            </rdf:Description>
                                                        </rdf:rest>
                                                    </rdf:Description>
                                                </rdf:rest>
                                            </rdf:Description>
                                        </rdf:rest>
                                    </rdf:Description>
                                </rdf:rest>
                            </rdf:Description>
                        </rdf:rest>
                    </rdf:Description>
                </owl:oneOf>
            </rdfs:Datatype>
        </owl:equivalentClass>
    </rdfs:Datatype>
    


    <!-- http://www.expertisebeat.com/vro#contactTypeEnum -->

    <rdfs:Datatype rdf:about="http://www.expertisebeat.com/vro#contactTypeEnum">
        <owl:equivalentClass>
            <rdfs:Datatype>
                <owl:oneOf>
                    <rdf:Description>
                        <rdf:type rdf:resource="http://www.w3.org/1999/02/22-rdf-syntax-ns#List"/>
                        <rdf:first>Administrator</rdf:first>
                        <rdf:rest>
                            <rdf:Description>
                                <rdf:type rdf:resource="http://www.w3.org/1999/02/22-rdf-syntax-ns#List"/>
                                <rdf:first>Driver</rdf:first>
                                <rdf:rest>
                                    <rdf:Description>
                                        <rdf:type rdf:resource="http://www.w3.org/1999/02/22-rdf-syntax-ns#List"/>
                                        <rdf:first>Investigator</rdf:first>
                                        <rdf:rest>
                                            <rdf:Description>
                                                <rdf:type rdf:resource="http://www.w3.org/1999/02/22-rdf-syntax-ns#List"/>
                                                <rdf:first>Passenger</rdf:first>
                                                <rdf:rest>
                                                    <rdf:Description>
                                                        <rdf:type rdf:resource="http://www.w3.org/1999/02/22-rdf-syntax-ns#List"/>
                                                        <rdf:first>Security agent</rdf:first>
                                                        <rdf:rest rdf:resource="http://www.w3.org/1999/02/22-rdf-syntax-ns#nil"/>
                                                    </rdf:Description>
                                                </rdf:rest>
                                            </rdf:Description>
                                        </rdf:rest>
                                    </rdf:Description>
                                </rdf:rest>
                            </rdf:Description>
                        </rdf:rest>
                    </rdf:Description>
                </owl:oneOf>
            </rdfs:Datatype>
        </owl:equivalentClass>
    </rdfs:Datatype>
    


    <!-- http://www.expertisebeat.com/vro#deviceTypeEnum -->

    <rdfs:Datatype rdf:about="http://www.expertisebeat.com/vro#deviceTypeEnum">
        <owl:equivalentClass>
            <rdfs:Datatype>
                <owl:oneOf>
                    <rdf:Description>
                        <rdf:type rdf:resource="http://www.w3.org/1999/02/22-rdf-syntax-ns#List"/>
                        <rdf:first>3DCamera</rdf:first>
                        <rdf:rest>
                            <rdf:Description>
                                <rdf:type rdf:resource="http://www.w3.org/1999/02/22-rdf-syntax-ns#List"/>
                                <rdf:first>Camera</rdf:first>
                                <rdf:rest>
                                    <rdf:Description>
                                        <rdf:type rdf:resource="http://www.w3.org/1999/02/22-rdf-syntax-ns#List"/>
                                        <rdf:first>CloudServer</rdf:first>
                                        <rdf:rest>
                                            <rdf:Description>
                                                <rdf:type rdf:resource="http://www.w3.org/1999/02/22-rdf-syntax-ns#List"/>
                                                <rdf:first>Computer</rdf:first>
                                                <rdf:rest>
                                                    <rdf:Description>
                                                        <rdf:type rdf:resource="http://www.w3.org/1999/02/22-rdf-syntax-ns#List"/>
                                                        <rdf:first>LaserCamera</rdf:first>
                                                        <rdf:rest>
                                                            <rdf:Description>
                                                                <rdf:type rdf:resource="http://www.w3.org/1999/02/22-rdf-syntax-ns#List"/>
                                                                <rdf:first>Mobile</rdf:first>
                                                                <rdf:rest>
                                                                    <rdf:Description>
                                                                        <rdf:type rdf:resource="http://www.w3.org/1999/02/22-rdf-syntax-ns#List"/>
                                                                        <rdf:first>Router</rdf:first>
                                                                        <rdf:rest>
                                                                            <rdf:Description>
                                                                                <rdf:type rdf:resource="http://www.w3.org/1999/02/22-rdf-syntax-ns#List"/>
                                                                                <rdf:first>Server</rdf:first>
                                                                                <rdf:rest rdf:resource="http://www.w3.org/1999/02/22-rdf-syntax-ns#nil"/>
                                                                            </rdf:Description>
                                                                        </rdf:rest>
                                                                    </rdf:Description>
                                                                </rdf:rest>
                                                            </rdf:Description>
                                                        </rdf:rest>
                                                    </rdf:Description>
                                                </rdf:rest>
                                            </rdf:Description>
                                        </rdf:rest>
                                    </rdf:Description>
                                </rdf:rest>
                            </rdf:Description>
                        </rdf:rest>
                    </rdf:Description>
                </owl:oneOf>
            </rdfs:Datatype>
        </owl:equivalentClass>
    </rdfs:Datatype>
    


    <!-- http://www.expertisebeat.com/vro#fraudTypeEnum -->

    <rdfs:Datatype rdf:about="http://www.expertisebeat.com/vro#fraudTypeEnum">
        <owl:equivalentClass>
            <rdfs:Datatype>
                <owl:oneOf>
                    <rdf:Description>
                        <rdf:type rdf:resource="http://www.w3.org/1999/02/22-rdf-syntax-ns#List"/>
                        <rdf:first>Hit</rdf:first>
                        <rdf:rest>
                            <rdf:Description>
                                <rdf:type rdf:resource="http://www.w3.org/1999/02/22-rdf-syntax-ns#List"/>
                                <rdf:first>Licence plate fraud</rdf:first>
                                <rdf:rest>
                                    <rdf:Description>
                                        <rdf:type rdf:resource="http://www.w3.org/1999/02/22-rdf-syntax-ns#List"/>
                                        <rdf:first>Possession of prohibited items</rdf:first>
                                        <rdf:rest>
                                            <rdf:Description>
                                                <rdf:type rdf:resource="http://www.w3.org/1999/02/22-rdf-syntax-ns#List"/>
                                                <rdf:first>Speed fraud</rdf:first>
                                                <rdf:rest>
                                                    <rdf:Description>
                                                        <rdf:type rdf:resource="http://www.w3.org/1999/02/22-rdf-syntax-ns#List"/>
                                                        <rdf:first>Stolen</rdf:first>
                                                        <rdf:rest>
                                                            <rdf:Description>
                                                                <rdf:type rdf:resource="http://www.w3.org/1999/02/22-rdf-syntax-ns#List"/>
                                                                <rdf:first>Theft fraud</rdf:first>
                                                                <rdf:rest>
                                                                    <rdf:Description>
                                                                        <rdf:type rdf:resource="http://www.w3.org/1999/02/22-rdf-syntax-ns#List"/>
                                                                        <rdf:first>Transportation of offenders</rdf:first>
                                                                        <rdf:rest rdf:resource="http://www.w3.org/1999/02/22-rdf-syntax-ns#nil"/>
                                                                    </rdf:Description>
                                                                </rdf:rest>
                                                            </rdf:Description>
                                                        </rdf:rest>
                                                    </rdf:Description>
                                                </rdf:rest>
                                            </rdf:Description>
                                        </rdf:rest>
                                    </rdf:Description>
                                </rdf:rest>
                            </rdf:Description>
                        </rdf:rest>
                    </rdf:Description>
                </owl:oneOf>
            </rdfs:Datatype>
        </owl:equivalentClass>
    </rdfs:Datatype>
    


    <!-- http://www.expertisebeat.com/vro#hasTypeEnum -->

    <rdfs:Datatype rdf:about="http://www.expertisebeat.com/vro#hasTypeEnum">
        <owl:equivalentClass>
            <rdfs:Datatype>
                <owl:oneOf>
                    <rdf:Description>
                        <rdf:type rdf:resource="http://www.w3.org/1999/02/22-rdf-syntax-ns#List"/>
                        <rdf:first>auto</rdf:first>
                        <rdf:rest>
                            <rdf:Description>
                                <rdf:type rdf:resource="http://www.w3.org/1999/02/22-rdf-syntax-ns#List"/>
                                <rdf:first>nauto</rdf:first>
                                <rdf:rest rdf:resource="http://www.w3.org/1999/02/22-rdf-syntax-ns#nil"/>
                            </rdf:Description>
                        </rdf:rest>
                    </rdf:Description>
                </owl:oneOf>
            </rdfs:Datatype>
        </owl:equivalentClass>
    </rdfs:Datatype>
    


    <!-- http://www.expertisebeat.com/vro#incidentTypeEnum -->

    <rdfs:Datatype rdf:about="http://www.expertisebeat.com/vro#incidentTypeEnum">
        <comment>determines the causer of the incident ether internal (example security agent), external(example citizen</comment>
        <owl:equivalentClass>
            <rdfs:Datatype>
                <owl:oneOf>
                    <rdf:Description>
                        <rdf:type rdf:resource="http://www.w3.org/1999/02/22-rdf-syntax-ns#List"/>
                        <rdf:first>both</rdf:first>
                        <rdf:rest>
                            <rdf:Description>
                                <rdf:type rdf:resource="http://www.w3.org/1999/02/22-rdf-syntax-ns#List"/>
                                <rdf:first>external</rdf:first>
                                <rdf:rest>
                                    <rdf:Description>
                                        <rdf:type rdf:resource="http://www.w3.org/1999/02/22-rdf-syntax-ns#List"/>
                                        <rdf:first>internal</rdf:first>
                                        <rdf:rest rdf:resource="http://www.w3.org/1999/02/22-rdf-syntax-ns#nil"/>
                                    </rdf:Description>
                                </rdf:rest>
                            </rdf:Description>
                        </rdf:rest>
                    </rdf:Description>
                </owl:oneOf>
            </rdfs:Datatype>
        </owl:equivalentClass>
    </rdfs:Datatype>
    


    <!-- http://www.expertisebeat.com/vro#networkTypeEnum -->

    <rdfs:Datatype rdf:about="http://www.expertisebeat.com/vro#networkTypeEnum">
        <owl:equivalentClass>
            <rdfs:Datatype>
                <owl:oneOf>
                    <rdf:Description>
                        <rdf:type rdf:resource="http://www.w3.org/1999/02/22-rdf-syntax-ns#List"/>
                        <rdf:first>Wire</rdf:first>
                        <rdf:rest>
                            <rdf:Description>
                                <rdf:type rdf:resource="http://www.w3.org/1999/02/22-rdf-syntax-ns#List"/>
                                <rdf:first>WireLess</rdf:first>
                                <rdf:rest rdf:resource="http://www.w3.org/1999/02/22-rdf-syntax-ns#nil"/>
                            </rdf:Description>
                        </rdf:rest>
                    </rdf:Description>
                </owl:oneOf>
            </rdfs:Datatype>
        </owl:equivalentClass>
    </rdfs:Datatype>
    


    <!-- http://www.expertisebeat.com/vro#pointOfHitEnum -->

    <rdfs:Datatype rdf:about="http://www.expertisebeat.com/vro#pointOfHitEnum">
        <owl:equivalentClass>
            <rdfs:Datatype>
                <owl:oneOf>
                    <rdf:Description>
                        <rdf:type rdf:resource="http://www.w3.org/1999/02/22-rdf-syntax-ns#List"/>
                        <rdf:first>Back hit</rdf:first>
                        <rdf:rest>
                            <rdf:Description>
                                <rdf:type rdf:resource="http://www.w3.org/1999/02/22-rdf-syntax-ns#List"/>
                                <rdf:first>Front hit</rdf:first>
                                <rdf:rest>
                                    <rdf:Description>
                                        <rdf:type rdf:resource="http://www.w3.org/1999/02/22-rdf-syntax-ns#List"/>
                                        <rdf:first>Left side hit</rdf:first>
                                        <rdf:rest>
                                            <rdf:Description>
                                                <rdf:type rdf:resource="http://www.w3.org/1999/02/22-rdf-syntax-ns#List"/>
                                                <rdf:first>Right side hit</rdf:first>
                                                <rdf:rest rdf:resource="http://www.w3.org/1999/02/22-rdf-syntax-ns#nil"/>
                                            </rdf:Description>
                                        </rdf:rest>
                                    </rdf:Description>
                                </rdf:rest>
                            </rdf:Description>
                        </rdf:rest>
                    </rdf:Description>
                </owl:oneOf>
            </rdfs:Datatype>
        </owl:equivalentClass>
    </rdfs:Datatype>
    


    <!-- http://www.expertisebeat.com/vro#secTypeEnum -->

    <rdfs:Datatype rdf:about="http://www.expertisebeat.com/vro#secTypeEnum">
        <rdfs:comment xml:lang="en">Security provisions categories</rdfs:comment>
        <owl:equivalentClass>
            <rdfs:Datatype>
                <owl:oneOf>
                    <rdf:Description>
                        <rdf:type rdf:resource="http://www.w3.org/1999/02/22-rdf-syntax-ns#List"/>
                        <rdf:first>Compensating</rdf:first>
                        <rdf:rest>
                            <rdf:Description>
                                <rdf:type rdf:resource="http://www.w3.org/1999/02/22-rdf-syntax-ns#List"/>
                                <rdf:first>Corrective</rdf:first>
                                <rdf:rest>
                                    <rdf:Description>
                                        <rdf:type rdf:resource="http://www.w3.org/1999/02/22-rdf-syntax-ns#List"/>
                                        <rdf:first>Detective</rdf:first>
                                        <rdf:rest>
                                            <rdf:Description>
                                                <rdf:type rdf:resource="http://www.w3.org/1999/02/22-rdf-syntax-ns#List"/>
                                                <rdf:first>Deterrent</rdf:first>
                                                <rdf:rest>
                                                    <rdf:Description>
                                                        <rdf:type rdf:resource="http://www.w3.org/1999/02/22-rdf-syntax-ns#List"/>
                                                        <rdf:first>Directive</rdf:first>
                                                        <rdf:rest>
                                                            <rdf:Description>
                                                                <rdf:type rdf:resource="http://www.w3.org/1999/02/22-rdf-syntax-ns#List"/>
                                                                <rdf:first>Preventive</rdf:first>
                                                                <rdf:rest>
                                                                    <rdf:Description>
                                                                        <rdf:type rdf:resource="http://www.w3.org/1999/02/22-rdf-syntax-ns#List"/>
                                                                        <rdf:first>Recovery</rdf:first>
                                                                        <rdf:rest rdf:resource="http://www.w3.org/1999/02/22-rdf-syntax-ns#nil"/>
                                                                    </rdf:Description>
                                                                </rdf:rest>
                                                            </rdf:Description>
                                                        </rdf:rest>
                                                    </rdf:Description>
                                                </rdf:rest>
                                            </rdf:Description>
                                        </rdf:rest>
                                    </rdf:Description>
                                </rdf:rest>
                            </rdf:Description>
                        </rdf:rest>
                    </rdf:Description>
                </owl:oneOf>
            </rdfs:Datatype>
        </owl:equivalentClass>
    </rdfs:Datatype>
    


    <!-- http://www.expertisebeat.com/vro#severity -->

    <rdfs:Datatype rdf:about="http://www.expertisebeat.com/vro#severity">
        <owl:equivalentClass>
            <rdfs:Datatype>
                <owl:oneOf>
                    <rdf:Description>
                        <rdf:type rdf:resource="http://www.w3.org/1999/02/22-rdf-syntax-ns#List"/>
                        <rdf:first>High</rdf:first>
                        <rdf:rest>
                            <rdf:Description>
                                <rdf:type rdf:resource="http://www.w3.org/1999/02/22-rdf-syntax-ns#List"/>
                                <rdf:first>Low</rdf:first>
                                <rdf:rest>
                                    <rdf:Description>
                                        <rdf:type rdf:resource="http://www.w3.org/1999/02/22-rdf-syntax-ns#List"/>
                                        <rdf:first>Meduim</rdf:first>
                                        <rdf:rest rdf:resource="http://www.w3.org/1999/02/22-rdf-syntax-ns#nil"/>
                                    </rdf:Description>
                                </rdf:rest>
                            </rdf:Description>
                        </rdf:rest>
                    </rdf:Description>
                </owl:oneOf>
            </rdfs:Datatype>
        </owl:equivalentClass>
    </rdfs:Datatype>
    


    <!-- http://www.expertisebeat.com/vro#sexTypeEnum -->

    <rdfs:Datatype rdf:about="http://www.expertisebeat.com/vro#sexTypeEnum">
        <owl:equivalentClass>
            <rdfs:Datatype>
                <owl:oneOf>
                    <rdf:Description>
                        <rdf:type rdf:resource="http://www.w3.org/1999/02/22-rdf-syntax-ns#List"/>
                        <rdf:first>Female</rdf:first>
                        <rdf:rest>
                            <rdf:Description>
                                <rdf:type rdf:resource="http://www.w3.org/1999/02/22-rdf-syntax-ns#List"/>
                                <rdf:first>Male</rdf:first>
                                <rdf:rest rdf:resource="http://www.w3.org/1999/02/22-rdf-syntax-ns#nil"/>
                            </rdf:Description>
                        </rdf:rest>
                    </rdf:Description>
                </owl:oneOf>
            </rdfs:Datatype>
        </owl:equivalentClass>
    </rdfs:Datatype>
    


    <!-- http://www.expertisebeat.com/vro#softTypeEnum -->

    <rdfs:Datatype rdf:about="http://www.expertisebeat.com/vro#softTypeEnum">
        <owl:equivalentClass>
            <rdfs:Datatype>
                <owl:oneOf>
                    <rdf:Description>
                        <rdf:type rdf:resource="http://www.w3.org/1999/02/22-rdf-syntax-ns#List"/>
                        <rdf:first>Cameras Management</rdf:first>
                        <rdf:rest>
                            <rdf:Description>
                                <rdf:type rdf:resource="http://www.w3.org/1999/02/22-rdf-syntax-ns#List"/>
                                <rdf:first>Network</rdf:first>
                                <rdf:rest>
                                    <rdf:Description>
                                        <rdf:type rdf:resource="http://www.w3.org/1999/02/22-rdf-syntax-ns#List"/>
                                        <rdf:first>Operating Systems</rdf:first>
                                        <rdf:rest>
                                            <rdf:Description>
                                                <rdf:type rdf:resource="http://www.w3.org/1999/02/22-rdf-syntax-ns#List"/>
                                                <rdf:first>Security</rdf:first>
                                                <rdf:rest rdf:resource="http://www.w3.org/1999/02/22-rdf-syntax-ns#nil"/>
                                            </rdf:Description>
                                        </rdf:rest>
                                    </rdf:Description>
                                </rdf:rest>
                            </rdf:Description>
                        </rdf:rest>
                    </rdf:Description>
                </owl:oneOf>
            </rdfs:Datatype>
        </owl:equivalentClass>
    </rdfs:Datatype>
    


    <!-- http://www.expertisebeat.com/vro#specUse -->

    <rdfs:Datatype rdf:about="http://www.expertisebeat.com/vro#specUse">
        <owl:equivalentClass>
            <rdfs:Datatype>
                <owl:oneOf>
                    <rdf:Description>
                        <rdf:type rdf:resource="http://www.w3.org/1999/02/22-rdf-syntax-ns#List"/>
                        <rdf:first>Commercial Transportation</rdf:first>
                        <rdf:rest>
                            <rdf:Description>
                                <rdf:type rdf:resource="http://www.w3.org/1999/02/22-rdf-syntax-ns#List"/>
                                <rdf:first>Disabled Transportation</rdf:first>
                                <rdf:rest>
                                    <rdf:Description>
                                        <rdf:type rdf:resource="http://www.w3.org/1999/02/22-rdf-syntax-ns#List"/>
                                        <rdf:first>Food Transprotation</rdf:first>
                                        <rdf:rest>
                                            <rdf:Description>
                                                <rdf:type rdf:resource="http://www.w3.org/1999/02/22-rdf-syntax-ns#List"/>
                                                <rdf:first>Government Transprotation</rdf:first>
                                                <rdf:rest>
                                                    <rdf:Description>
                                                        <rdf:type rdf:resource="http://www.w3.org/1999/02/22-rdf-syntax-ns#List"/>
                                                        <rdf:first>Patient Transportation</rdf:first>
                                                        <rdf:rest rdf:resource="http://www.w3.org/1999/02/22-rdf-syntax-ns#nil"/>
                                                    </rdf:Description>
                                                </rdf:rest>
                                            </rdf:Description>
                                        </rdf:rest>
                                    </rdf:Description>
                                </rdf:rest>
                            </rdf:Description>
                        </rdf:rest>
                    </rdf:Description>
                </owl:oneOf>
            </rdfs:Datatype>
        </owl:equivalentClass>
    </rdfs:Datatype>
    


    <!-- http://www.expertisebeat.com/vro#speedLimitEnum -->

    <rdfs:Datatype rdf:about="http://www.expertisebeat.com/vro#speedLimitEnum">
        <owl:equivalentClass>
            <rdfs:Datatype>
                <owl:oneOf>
                    <rdf:Description>
                        <rdf:type rdf:resource="http://www.w3.org/1999/02/22-rdf-syntax-ns#List"/>
                        <rdf:first>100</rdf:first>
                        <rdf:rest>
                            <rdf:Description>
                                <rdf:type rdf:resource="http://www.w3.org/1999/02/22-rdf-syntax-ns#List"/>
                                <rdf:first>120</rdf:first>
                                <rdf:rest>
                                    <rdf:Description>
                                        <rdf:type rdf:resource="http://www.w3.org/1999/02/22-rdf-syntax-ns#List"/>
                                        <rdf:first>40</rdf:first>
                                        <rdf:rest>
                                            <rdf:Description>
                                                <rdf:type rdf:resource="http://www.w3.org/1999/02/22-rdf-syntax-ns#List"/>
                                                <rdf:first>60</rdf:first>
                                                <rdf:rest>
                                                    <rdf:Description>
                                                        <rdf:type rdf:resource="http://www.w3.org/1999/02/22-rdf-syntax-ns#List"/>
                                                        <rdf:first>70</rdf:first>
                                                        <rdf:rest>
                                                            <rdf:Description>
                                                                <rdf:type rdf:resource="http://www.w3.org/1999/02/22-rdf-syntax-ns#List"/>
                                                                <rdf:first>80</rdf:first>
                                                                <rdf:rest>
                                                                    <rdf:Description>
                                                                        <rdf:type rdf:resource="http://www.w3.org/1999/02/22-rdf-syntax-ns#List"/>
                                                                        <rdf:first>90</rdf:first>
                                                                        <rdf:rest rdf:resource="http://www.w3.org/1999/02/22-rdf-syntax-ns#nil"/>
                                                                    </rdf:Description>
                                                                </rdf:rest>
                                                            </rdf:Description>
                                                        </rdf:rest>
                                                    </rdf:Description>
                                                </rdf:rest>
                                            </rdf:Description>
                                        </rdf:rest>
                                    </rdf:Description>
                                </rdf:rest>
                            </rdf:Description>
                        </rdf:rest>
                    </rdf:Description>
                </owl:oneOf>
            </rdfs:Datatype>
        </owl:equivalentClass>
    </rdfs:Datatype>
    


    <!-- http://www.expertisebeat.com/vro#vehicleModelEnum -->

    <rdfs:Datatype rdf:about="http://www.expertisebeat.com/vro#vehicleModelEnum">
        <owl:equivalentClass>
            <rdfs:Datatype>
                <owl:oneOf>
                    <rdf:Description>
                        <rdf:type rdf:resource="http://www.w3.org/1999/02/22-rdf-syntax-ns#List"/>
                        <rdf:first>2000</rdf:first>
                        <rdf:rest>
                            <rdf:Description>
                                <rdf:type rdf:resource="http://www.w3.org/1999/02/22-rdf-syntax-ns#List"/>
                                <rdf:first>2001</rdf:first>
                                <rdf:rest>
                                    <rdf:Description>
                                        <rdf:type rdf:resource="http://www.w3.org/1999/02/22-rdf-syntax-ns#List"/>
                                        <rdf:first>2002</rdf:first>
                                        <rdf:rest>
                                            <rdf:Description>
                                                <rdf:type rdf:resource="http://www.w3.org/1999/02/22-rdf-syntax-ns#List"/>
                                                <rdf:first>2003</rdf:first>
                                                <rdf:rest>
                                                    <rdf:Description>
                                                        <rdf:type rdf:resource="http://www.w3.org/1999/02/22-rdf-syntax-ns#List"/>
                                                        <rdf:first>2004</rdf:first>
                                                        <rdf:rest>
                                                            <rdf:Description>
                                                                <rdf:type rdf:resource="http://www.w3.org/1999/02/22-rdf-syntax-ns#List"/>
                                                                <rdf:first>2005</rdf:first>
                                                                <rdf:rest>
                                                                    <rdf:Description>
                                                                        <rdf:type rdf:resource="http://www.w3.org/1999/02/22-rdf-syntax-ns#List"/>
                                                                        <rdf:first>2006</rdf:first>
                                                                        <rdf:rest>
                                                                            <rdf:Description>
                                                                                <rdf:type rdf:resource="http://www.w3.org/1999/02/22-rdf-syntax-ns#List"/>
                                                                                <rdf:first>2007</rdf:first>
                                                                                <rdf:rest>
                                                                                    <rdf:Description>
                                                                                        <rdf:type rdf:resource="http://www.w3.org/1999/02/22-rdf-syntax-ns#List"/>
                                                                                        <rdf:first>2008</rdf:first>
                                                                                        <rdf:rest>
                                                                                            <rdf:Description>
                                                                                                <rdf:type rdf:resource="http://www.w3.org/1999/02/22-rdf-syntax-ns#List"/>
                                                                                                <rdf:first>2009</rdf:first>
                                                                                                <rdf:rest>
                                                                                                    <rdf:Description>
                                                                                                        <rdf:type rdf:resource="http://www.w3.org/1999/02/22-rdf-syntax-ns#List"/>
                                                                                                        <rdf:first>2010</rdf:first>
                                                                                                        <rdf:rest>
                                                                                                            <rdf:Description>
                                                                                                                <rdf:type rdf:resource="http://www.w3.org/1999/02/22-rdf-syntax-ns#List"/>
                                                                                                                <rdf:first>2011</rdf:first>
                                                                                                                <rdf:rest>
                                                                                                                    <rdf:Description>
                                                                                                                        <rdf:type rdf:resource="http://www.w3.org/1999/02/22-rdf-syntax-ns#List"/>
                                                                                                                        <rdf:first>2012</rdf:first>
                                                                                                                        <rdf:rest>
                                                                                                                            <rdf:Description>
                                                                                                                                <rdf:type rdf:resource="http://www.w3.org/1999/02/22-rdf-syntax-ns#List"/>
                                                                                                                                <rdf:first>2013</rdf:first>
                                                                                                                                <rdf:rest>
                                                                                                                                    <rdf:Description>
                                                                                                                                        <rdf:type rdf:resource="http://www.w3.org/1999/02/22-rdf-syntax-ns#List"/>
                                                                                                                                        <rdf:first>2014</rdf:first>
                                                                                                                                        <rdf:rest>
                                                                                                                                            <rdf:Description>
                                                                                                                                                <rdf:type rdf:resource="http://www.w3.org/1999/02/22-rdf-syntax-ns#List"/>
                                                                                                                                                <rdf:first>2015</rdf:first>
                                                                                                                                                <rdf:rest>
                                                                                                                                                    <rdf:Description>
                                                                                                                                                        <rdf:type rdf:resource="http://www.w3.org/1999/02/22-rdf-syntax-ns#List"/>
                                                                                                                                                        <rdf:first>2016</rdf:first>
                                                                                                                                                        <rdf:rest>
                                                                                                                                                            <rdf:Description>
                                                                                                                                                                <rdf:type rdf:resource="http://www.w3.org/1999/02/22-rdf-syntax-ns#List"/>
                                                                                                                                                                <rdf:first>2017</rdf:first>
                                                                                                                                                                <rdf:rest>
                                                                                                                                                                    <rdf:Description>
                                                                                                                                                                        <rdf:type rdf:resource="http://www.w3.org/1999/02/22-rdf-syntax-ns#List"/>
                                                                                                                                                                        <rdf:first>2018</rdf:first>
                                                                                                                                                                        <rdf:rest>
                                                                                                                                                                            <rdf:Description>
                                                                                                                                                                                <rdf:type rdf:resource="http://www.w3.org/1999/02/22-rdf-syntax-ns#List"/>
                                                                                                                                                                                <rdf:first>2019</rdf:first>
                                                                                                                                                                                <rdf:rest>
                                                                                                                                                                                    <rdf:Description>
                                                                                                                                                                                        <rdf:type rdf:resource="http://www.w3.org/1999/02/22-rdf-syntax-ns#List"/>
                                                                                                                                                                                        <rdf:first>2020-</rdf:first>
                                                                                                                                                                                        <rdf:rest>
                                                                                                                                                                                            <rdf:Description>
                                                                                                                                                                                                <rdf:type rdf:resource="http://www.w3.org/1999/02/22-rdf-syntax-ns#List"/>
                                                                                                                                                                                                <rdf:first>2021</rdf:first>
                                                                                                                                                                                                <rdf:rest rdf:resource="http://www.w3.org/1999/02/22-rdf-syntax-ns#nil"/>
                                                                                                                                                                                            </rdf:Description>
                                                                                                                                                                                        </rdf:rest>
                                                                                                                                                                                    </rdf:Description>
                                                                                                                                                                                </rdf:rest>
                                                                                                                                                                            </rdf:Description>
                                                                                                                                                                        </rdf:rest>
                                                                                                                                                                    </rdf:Description>
                                                                                                                                                                </rdf:rest>
                                                                                                                                                            </rdf:Description>
                                                                                                                                                        </rdf:rest>
                                                                                                                                                    </rdf:Description>
                                                                                                                                                </rdf:rest>
                                                                                                                                            </rdf:Description>
                                                                                                                                        </rdf:rest>
                                                                                                                                    </rdf:Description>
                                                                                                                                </rdf:rest>
                                                                                                                            </rdf:Description>
                                                                                                                        </rdf:rest>
                                                                                                                    </rdf:Description>
                                                                                                                </rdf:rest>
                                                                                                            </rdf:Description>
                                                                                                        </rdf:rest>
                                                                                                    </rdf:Description>
                                                                                                </rdf:rest>
                                                                                            </rdf:Description>
                                                                                        </rdf:rest>
                                                                                    </rdf:Description>
                                                                                </rdf:rest>
                                                                            </rdf:Description>
                                                                        </rdf:rest>
                                                                    </rdf:Description>
                                                                </rdf:rest>
                                                            </rdf:Description>
                                                        </rdf:rest>
                                                    </rdf:Description>
                                                </rdf:rest>
                                            </rdf:Description>
                                        </rdf:rest>
                                    </rdf:Description>
                                </rdf:rest>
                            </rdf:Description>
                        </rdf:rest>
                    </rdf:Description>
                </owl:oneOf>
            </rdfs:Datatype>
        </owl:equivalentClass>
    </rdfs:Datatype>
    


    <!-- http://www.expertisebeat.com/vro#vehicleStatusEnum -->

    <rdfs:Datatype rdf:about="http://www.expertisebeat.com/vro#vehicleStatusEnum">
        <owl:equivalentClass>
            <rdfs:Datatype>
                <owl:oneOf>
                    <rdf:Description>
                        <rdf:type rdf:resource="http://www.w3.org/1999/02/22-rdf-syntax-ns#List"/>
                        <rdf:first>Nothing</rdf:first>
                        <rdf:rest>
                            <rdf:Description>
                                <rdf:type rdf:resource="http://www.w3.org/1999/02/22-rdf-syntax-ns#List"/>
                                <rdf:first>Wanted</rdf:first>
                                <rdf:rest rdf:resource="http://www.w3.org/1999/02/22-rdf-syntax-ns#nil"/>
                            </rdf:Description>
                        </rdf:rest>
                    </rdf:Description>
                </owl:oneOf>
            </rdfs:Datatype>
        </owl:equivalentClass>
    </rdfs:Datatype>
    


    <!-- 
    ///////////////////////////////////////////////////////////////////////////////////////
    //
    // Object Properties
    //
    ///////////////////////////////////////////////////////////////////////////////////////
     -->

    


    <!-- http://www.expertisebeat.com/vro#EvaluatedBy -->

    <owl:ObjectProperty rdf:about="http://www.expertisebeat.com/vro#EvaluatedBy">
        <rdfs:domain rdf:resource="http://www.expertisebeat.com/vro#Incident"/>
        <rdfs:range rdf:resource="http://www.expertisebeat.com/vro#Assessment"/>
    </owl:ObjectProperty>
    


    <!-- http://www.expertisebeat.com/vro#alternativeOf -->

    <owl:ObjectProperty rdf:about="http://www.expertisebeat.com/vro#alternativeOf">
        <rdf:type rdf:resource="http://www.w3.org/2002/07/owl#SymmetricProperty"/>
        <rdfs:domain rdf:resource="http://www.expertisebeat.com/vro#Incident"/>
        <rdfs:range rdf:resource="http://www.expertisebeat.com/vro#Incident"/>
    </owl:ObjectProperty>
    


    <!-- http://www.expertisebeat.com/vro#associatedWith -->

    <owl:ObjectProperty rdf:about="http://www.expertisebeat.com/vro#associatedWith">
        <rdfs:domain rdf:resource="http://www.expertisebeat.com/vro#Contact"/>
        <rdfs:range rdf:resource="http://www.expertisebeat.com/vro#Contact"/>
    </owl:ObjectProperty>
    


    <!-- http://www.expertisebeat.com/vro#capturedBy -->

    <owl:ObjectProperty rdf:about="http://www.expertisebeat.com/vro#capturedBy">
        <rdfs:domain rdf:resource="http://www.expertisebeat.com/vro#Event"/>
        <rdfs:range rdf:resource="http://www.expertisebeat.com/vro#Hardware"/>
    </owl:ObjectProperty>
    


    <!-- http://www.expertisebeat.com/vro#connects -->

    <owl:ObjectProperty rdf:about="http://www.expertisebeat.com/vro#connects">
        <rdfs:domain rdf:resource="http://www.expertisebeat.com/vro#Network"/>
        <rdfs:range rdf:resource="http://www.expertisebeat.com/vro#Chekpoint"/>
        <rdfs:range rdf:resource="http://www.expertisebeat.com/vro#Hardware"/>
    </owl:ObjectProperty>
    


    <!-- http://www.expertisebeat.com/vro#contains -->

    <owl:ObjectProperty rdf:about="http://www.expertisebeat.com/vro#contains">
        <rdfs:domain rdf:resource="http://www.expertisebeat.com/vro#Chekpoint"/>
        <rdfs:range rdf:resource="http://www.expertisebeat.com/vro#Contact"/>
        <rdfs:range rdf:resource="http://www.expertisebeat.com/vro#Hardware"/>
    </owl:ObjectProperty>
    


    <!-- http://www.expertisebeat.com/vro#drivedBy -->

    <owl:ObjectProperty rdf:about="http://www.expertisebeat.com/vro#drivedBy">
        <rdfs:domain rdf:resource="http://www.expertisebeat.com/vro#Vehicle"/>
        <rdfs:range rdf:resource="http://www.expertisebeat.com/vro#Contact"/>
    </owl:ObjectProperty>
    


    <!-- http://www.expertisebeat.com/vro#estimatedby -->

    <owl:ObjectProperty rdf:about="http://www.expertisebeat.com/vro#estimatedby">
        <rdfs:domain rdf:resource="http://www.expertisebeat.com/vro#Assessment"/>
        <rdfs:range rdf:resource="http://www.expertisebeat.com/vro#Impact"/>
    </owl:ObjectProperty>
    


    <!-- http://www.expertisebeat.com/vro#expectedfrom -->

    <owl:ObjectProperty rdf:about="http://www.expertisebeat.com/vro#expectedfrom">
        <rdfs:domain rdf:resource="http://www.expertisebeat.com/vro#Distance"/>
        <rdfs:range rdf:resource="http://www.expertisebeat.com/vro#Chekpoint"/>
    </owl:ObjectProperty>
    


    <!-- http://www.expertisebeat.com/vro#generatedBy -->

    <owl:ObjectProperty rdf:about="http://www.expertisebeat.com/vro#generatedBy">
        <rdfs:domain rdf:resource="http://www.expertisebeat.com/vro#Event"/>
        <rdfs:range rdf:resource="http://www.expertisebeat.com/vro#Contact"/>
        <rdfs:range rdf:resource="http://www.expertisebeat.com/vro#Hardware"/>
    </owl:ObjectProperty>
    


    <!-- http://www.expertisebeat.com/vro#handledBy -->

    <owl:ObjectProperty rdf:about="http://www.expertisebeat.com/vro#handledBy">
        <rdfs:domain rdf:resource="http://www.expertisebeat.com/vro#Event"/>
        <rdfs:range rdf:resource="http://www.expertisebeat.com/vro#Contact"/>
    </owl:ObjectProperty>
    


    <!-- http://www.expertisebeat.com/vro#has -->

    <owl:ObjectProperty rdf:about="http://www.expertisebeat.com/vro#has">
        <rdfs:domain rdf:resource="http://www.expertisebeat.com/vro#Chekpoint"/>
        <rdfs:domain rdf:resource="http://www.expertisebeat.com/vro#Impact"/>
        <rdfs:range rdf:resource="http://www.expertisebeat.com/vro#Impact"/>
        <rdfs:range rdf:resource="http://www.expertisebeat.com/vro#MonetaryImpact"/>
        <rdfs:range rdf:resource="http://www.expertisebeat.com/vro#Network"/>
        <rdfs:range rdf:resource="http://www.expertisebeat.com/vro#TechnicalImpact"/>
        <rdfs:range rdf:resource="http://www.expertisebeat.com/vro#TimeImpact"/>
    </owl:ObjectProperty>
    


    <!-- http://www.expertisebeat.com/vro#hasDistance -->

    <owl:ObjectProperty rdf:about="http://www.expertisebeat.com/vro#hasDistance">
        <rdfs:domain rdf:resource="http://www.expertisebeat.com/vro#Chekpoint"/>
        <rdfs:range rdf:resource="http://www.expertisebeat.com/vro#Chekpoint"/>
    </owl:ObjectProperty>
    


    <!-- http://www.expertisebeat.com/vro#identifiedBy -->

    <owl:ObjectProperty rdf:about="http://www.expertisebeat.com/vro#identifiedBy">
        <rdfs:domain rdf:resource="http://www.expertisebeat.com/vro#Record"/>
        <rdfs:range rdf:resource="http://www.expertisebeat.com/vro#Reference"/>
    </owl:ObjectProperty>
    


    <!-- http://www.expertisebeat.com/vro#includes -->

    <owl:ObjectProperty rdf:about="http://www.expertisebeat.com/vro#includes">
        <rdfs:domain rdf:resource="http://www.expertisebeat.com/vro#Incident"/>
        <rdfs:range rdf:resource="http://www.expertisebeat.com/vro#Event"/>
    </owl:ObjectProperty>
    


    <!-- http://www.expertisebeat.com/vro#involves -->

    <owl:ObjectProperty rdf:about="http://www.expertisebeat.com/vro#involves">
        <rdfs:domain rdf:resource="http://www.expertisebeat.com/vro#Event"/>
        <rdfs:domain rdf:resource="http://www.expertisebeat.com/vro#Fraud"/>
        <rdfs:range rdf:resource="http://www.expertisebeat.com/vro#Contact"/>
    </owl:ObjectProperty>
    


    <!-- http://www.expertisebeat.com/vro#isStolen -->

    <owl:ObjectProperty rdf:about="http://www.expertisebeat.com/vro#isStolen">
        <rdfs:domain rdf:resource="http://www.expertisebeat.com/vro#Vehicle"/>
        <rdfs:range>
            <owl:Restriction>
                <owl:onProperty rdf:resource="http://www.expertisebeat.com/vro#fraudType"/>
                <owl:someValuesFrom rdf:resource="http://www.expertisebeat.com/vro#fraudTypeEnum"/>
            </owl:Restriction>
        </rdfs:range>
    </owl:ObjectProperty>
    


    <!-- http://www.expertisebeat.com/vro#locatedIn -->

    <owl:ObjectProperty rdf:about="http://www.expertisebeat.com/vro#locatedIn">
        <rdfs:domain rdf:resource="http://www.expertisebeat.com/vro#Vehicle"/>
        <rdfs:range rdf:resource="http://www.expertisebeat.com/vro#Chekpoint"/>
    </owl:ObjectProperty>
    


    <!-- http://www.expertisebeat.com/vro#mayBe -->

    <owl:ObjectProperty rdf:about="http://www.expertisebeat.com/vro#mayBe">
        <rdfs:domain rdf:resource="http://www.expertisebeat.com/vro#Security"/>
        <rdfs:range rdf:resource="http://www.expertisebeat.com/vro#Hardware"/>
        <rdfs:range rdf:resource="http://www.expertisebeat.com/vro#Software"/>
    </owl:ObjectProperty>
    


    <!-- http://www.expertisebeat.com/vro#performedBy -->

    <owl:ObjectProperty rdf:about="http://www.expertisebeat.com/vro#performedBy">
        <rdfs:domain rdf:resource="http://www.expertisebeat.com/vro#Event"/>
        <rdfs:range rdf:resource="http://www.expertisebeat.com/vro#Contact"/>
    </owl:ObjectProperty>
    


    <!-- http://www.expertisebeat.com/vro#relates -->

    <owl:ObjectProperty rdf:about="http://www.expertisebeat.com/vro#relates">
        <rdfs:domain rdf:resource="http://www.expertisebeat.com/vro#RelatedActivity"/>
        <rdfs:range rdf:resource="http://www.expertisebeat.com/vro#Incident"/>
    </owl:ObjectProperty>
    


    <!-- http://www.expertisebeat.com/vro#runs -->

    <owl:ObjectProperty rdf:about="http://www.expertisebeat.com/vro#runs">
        <rdfs:domain rdf:resource="http://www.expertisebeat.com/vro#Hardware"/>
        <rdfs:range rdf:resource="http://www.expertisebeat.com/vro#Software"/>
    </owl:ObjectProperty>
    


    <!-- http://www.expertisebeat.com/vro#runsOn -->

    <owl:ObjectProperty rdf:about="http://www.expertisebeat.com/vro#runsOn">
        <rdfs:domain rdf:resource="http://www.expertisebeat.com/vro#Software"/>
        <rdfs:range rdf:resource="http://www.expertisebeat.com/vro#Hardware"/>
    </owl:ObjectProperty>
    


    <!-- http://www.expertisebeat.com/vro#storedBy -->

    <owl:ObjectProperty rdf:about="http://www.expertisebeat.com/vro#storedBy">
        <rdfs:domain rdf:resource="http://www.expertisebeat.com/vro#Record"/>
        <rdfs:range rdf:resource="http://www.expertisebeat.com/vro#Contact"/>
        <rdfs:range rdf:resource="http://www.expertisebeat.com/vro#Hardware"/>
    </owl:ObjectProperty>
    


    <!-- http://www.expertisebeat.com/vro#storedIn -->

    <owl:ObjectProperty rdf:about="http://www.expertisebeat.com/vro#storedIn">
        <rdfs:domain rdf:resource="http://www.expertisebeat.com/vro#Record"/>
        <rdfs:range rdf:resource="http://www.expertisebeat.com/vro#Hardware"/>
    </owl:ObjectProperty>
    


    <!-- http://www.expertisebeat.com/vro#transmittedVia -->

    <owl:ObjectProperty rdf:about="http://www.expertisebeat.com/vro#transmittedVia">
        <rdfs:domain rdf:resource="http://www.expertisebeat.com/vro#Record"/>
        <rdfs:range rdf:resource="http://www.expertisebeat.com/vro#Network"/>
    </owl:ObjectProperty>
    


    <!-- http://www.expertisebeat.com/vro#uses -->

    <owl:ObjectProperty rdf:about="http://www.expertisebeat.com/vro#uses">
        <rdfs:domain rdf:resource="http://www.expertisebeat.com/vro#Network"/>
        <rdfs:range rdf:resource="http://www.expertisebeat.com/vro#Hardware"/>
        <rdfs:range rdf:resource="http://www.expertisebeat.com/vro#Security"/>
        <rdfs:range rdf:resource="http://www.expertisebeat.com/vro#Software"/>
    </owl:ObjectProperty>
    


    <!-- 
    ///////////////////////////////////////////////////////////////////////////////////////
    //
    // Data properties
    //
    ///////////////////////////////////////////////////////////////////////////////////////
     -->

    


    <!-- http://www.expertisebeat.com/vro#HasSpeedLimit -->

    <owl:DatatypeProperty rdf:about="http://www.expertisebeat.com/vro#HasSpeedLimit">
        <rdfs:domain rdf:resource="http://www.expertisebeat.com/vro#Chekpoint"/>
        <rdfs:range>
            <rdfs:Datatype>
                <owl:oneOf>
                    <rdf:Description>
                        <rdf:type rdf:resource="http://www.w3.org/1999/02/22-rdf-syntax-ns#List"/>
                        <rdf:first>100</rdf:first>
                        <rdf:rest>
                            <rdf:Description>
                                <rdf:type rdf:resource="http://www.w3.org/1999/02/22-rdf-syntax-ns#List"/>
                                <rdf:first>120</rdf:first>
                                <rdf:rest>
                                    <rdf:Description>
                                        <rdf:type rdf:resource="http://www.w3.org/1999/02/22-rdf-syntax-ns#List"/>
                                        <rdf:first>40</rdf:first>
                                        <rdf:rest>
                                            <rdf:Description>
                                                <rdf:type rdf:resource="http://www.w3.org/1999/02/22-rdf-syntax-ns#List"/>
                                                <rdf:first>60</rdf:first>
                                                <rdf:rest>
                                                    <rdf:Description>
                                                        <rdf:type rdf:resource="http://www.w3.org/1999/02/22-rdf-syntax-ns#List"/>
                                                        <rdf:first>70</rdf:first>
                                                        <rdf:rest>
                                                            <rdf:Description>
                                                                <rdf:type rdf:resource="http://www.w3.org/1999/02/22-rdf-syntax-ns#List"/>
                                                                <rdf:first>80</rdf:first>
                                                                <rdf:rest>
                                                                    <rdf:Description>
                                                                        <rdf:type rdf:resource="http://www.w3.org/1999/02/22-rdf-syntax-ns#List"/>
                                                                        <rdf:first>90</rdf:first>
                                                                        <rdf:rest rdf:resource="http://www.w3.org/1999/02/22-rdf-syntax-ns#nil"/>
                                                                    </rdf:Description>
                                                                </rdf:rest>
                                                            </rdf:Description>
                                                        </rdf:rest>
                                                    </rdf:Description>
                                                </rdf:rest>
                                            </rdf:Description>
                                        </rdf:rest>
                                    </rdf:Description>
                                </rdf:rest>
                            </rdf:Description>
                        </rdf:rest>
                    </rdf:Description>
                </owl:oneOf>
            </rdfs:Datatype>
        </rdfs:range>
    </owl:DatatypeProperty>
    


    <!-- http://www.expertisebeat.com/vro#age -->

    <owl:DatatypeProperty rdf:about="http://www.expertisebeat.com/vro#age">
        <rdfs:domain rdf:resource="http://www.expertisebeat.com/vro#Contact"/>
        <rdfs:range rdf:resource="http://www.w3.org/2001/XMLSchema#integer"/>
    </owl:DatatypeProperty>
    


    <!-- http://www.expertisebeat.com/vro#contactID -->

    <owl:DatatypeProperty rdf:about="http://www.expertisebeat.com/vro#contactID">
        <rdfs:domain rdf:resource="http://www.expertisebeat.com/vro#Contact"/>
        <rdfs:range rdf:resource="http://www.w3.org/2001/XMLSchema#string"/>
    </owl:DatatypeProperty>
    


    <!-- http://www.expertisebeat.com/vro#contactName -->

    <owl:DatatypeProperty rdf:about="http://www.expertisebeat.com/vro#contactName">
        <rdfs:domain rdf:resource="http://www.expertisebeat.com/vro#Contact"/>
        <rdfs:range rdf:resource="http://www.w3.org/2001/XMLSchema#string"/>
    </owl:DatatypeProperty>
    


    <!-- http://www.expertisebeat.com/vro#contactType -->

    <owl:DatatypeProperty rdf:about="http://www.expertisebeat.com/vro#contactType">
        <rdfs:domain rdf:resource="http://www.expertisebeat.com/vro#Contact"/>
        <rdfs:range>
            <rdfs:Datatype>
                <owl:oneOf>
                    <rdf:Description>
                        <rdf:type rdf:resource="http://www.w3.org/1999/02/22-rdf-syntax-ns#List"/>
                        <rdf:first>Administrator</rdf:first>
                        <rdf:rest>
                            <rdf:Description>
                                <rdf:type rdf:resource="http://www.w3.org/1999/02/22-rdf-syntax-ns#List"/>
                                <rdf:first>Driver</rdf:first>
                                <rdf:rest>
                                    <rdf:Description>
                                        <rdf:type rdf:resource="http://www.w3.org/1999/02/22-rdf-syntax-ns#List"/>
                                        <rdf:first>Investigator</rdf:first>
                                        <rdf:rest>
                                            <rdf:Description>
                                                <rdf:type rdf:resource="http://www.w3.org/1999/02/22-rdf-syntax-ns#List"/>
                                                <rdf:first>Passenger</rdf:first>
                                                <rdf:rest>
                                                    <rdf:Description>
                                                        <rdf:type rdf:resource="http://www.w3.org/1999/02/22-rdf-syntax-ns#List"/>
                                                        <rdf:first>Security agent</rdf:first>
                                                        <rdf:rest rdf:resource="http://www.w3.org/1999/02/22-rdf-syntax-ns#nil"/>
                                                    </rdf:Description>
                                                </rdf:rest>
                                            </rdf:Description>
                                        </rdf:rest>
                                    </rdf:Description>
                                </rdf:rest>
                            </rdf:Description>
                        </rdf:rest>
                    </rdf:Description>
                </owl:oneOf>
            </rdfs:Datatype>
        </rdfs:range>
    </owl:DatatypeProperty>
    


    <!-- http://www.expertisebeat.com/vro#creationTime -->

    <owl:DatatypeProperty rdf:about="http://www.expertisebeat.com/vro#creationTime">
        <rdfs:domain rdf:resource="http://www.expertisebeat.com/vro#Record"/>
        <rdfs:range rdf:resource="http://www.w3.org/2001/XMLSchema#dateTime"/>
    </owl:DatatypeProperty>
    


    <!-- http://www.expertisebeat.com/vro#currency -->

    <owl:DatatypeProperty rdf:about="http://www.expertisebeat.com/vro#currency">
        <rdfs:domain rdf:resource="http://www.expertisebeat.com/vro#Impact"/>
        <rdfs:domain rdf:resource="http://www.expertisebeat.com/vro#MonetaryImpact"/>
        <rdfs:range rdf:resource="http://www.w3.org/2001/XMLSchema#string"/>
    </owl:DatatypeProperty>
    


    <!-- http://www.expertisebeat.com/vro#description -->

    <owl:DatatypeProperty rdf:about="http://www.expertisebeat.com/vro#description">
        <rdfs:domain rdf:resource="http://www.expertisebeat.com/vro#Event"/>
        <rdfs:domain rdf:resource="http://www.expertisebeat.com/vro#Fraud"/>
        <rdfs:domain rdf:resource="http://www.expertisebeat.com/vro#Incident"/>
        <rdfs:domain rdf:resource="http://www.expertisebeat.com/vro#Record"/>
        <rdfs:domain rdf:resource="http://www.expertisebeat.com/vro#Security"/>
        <rdfs:range rdf:resource="http://www.w3.org/2001/XMLSchema#string"/>
    </owl:DatatypeProperty>
    


    <!-- http://www.expertisebeat.com/vro#detectTime -->

    <owl:DatatypeProperty rdf:about="http://www.expertisebeat.com/vro#detectTime">
        <rdfs:domain rdf:resource="http://www.expertisebeat.com/vro#Event"/>
        <rdfs:domain rdf:resource="http://www.expertisebeat.com/vro#Incident"/>
        <rdfs:range rdf:resource="http://www.w3.org/2001/XMLSchema#dateTime"/>
    </owl:DatatypeProperty>
    


    <!-- http://www.expertisebeat.com/vro#deviceDescription -->

    <owl:DatatypeProperty rdf:about="http://www.expertisebeat.com/vro#deviceDescription">
        <rdfs:domain rdf:resource="http://www.expertisebeat.com/vro#Hardware"/>
        <rdfs:range rdf:resource="http://www.w3.org/2001/XMLSchema#string"/>
    </owl:DatatypeProperty>
    


    <!-- http://www.expertisebeat.com/vro#deviceID -->

    <owl:DatatypeProperty rdf:about="http://www.expertisebeat.com/vro#deviceID">
        <rdfs:domain rdf:resource="http://www.expertisebeat.com/vro#Hardware"/>
        <rdfs:range rdf:resource="http://www.w3.org/2001/XMLSchema#string"/>
    </owl:DatatypeProperty>
    


    <!-- http://www.expertisebeat.com/vro#deviceName -->

    <owl:DatatypeProperty rdf:about="http://www.expertisebeat.com/vro#deviceName">
        <rdfs:domain rdf:resource="http://www.expertisebeat.com/vro#Hardware"/>
        <rdfs:range rdf:resource="http://www.w3.org/2001/XMLSchema#string"/>
    </owl:DatatypeProperty>
    


    <!-- http://www.expertisebeat.com/vro#deviceType -->

    <owl:DatatypeProperty rdf:about="http://www.expertisebeat.com/vro#deviceType">
        <rdfs:domain rdf:resource="http://www.expertisebeat.com/vro#Hardware"/>
        <rdfs:range>
            <rdfs:Datatype>
                <owl:oneOf>
                    <rdf:Description>
                        <rdf:type rdf:resource="http://www.w3.org/1999/02/22-rdf-syntax-ns#List"/>
                        <rdf:first>Administrator</rdf:first>
                        <rdf:rest>
                            <rdf:Description>
                                <rdf:type rdf:resource="http://www.w3.org/1999/02/22-rdf-syntax-ns#List"/>
                                <rdf:first>Driver</rdf:first>
                                <rdf:rest>
                                    <rdf:Description>
                                        <rdf:type rdf:resource="http://www.w3.org/1999/02/22-rdf-syntax-ns#List"/>
                                        <rdf:first>Investigator</rdf:first>
                                        <rdf:rest>
                                            <rdf:Description>
                                                <rdf:type rdf:resource="http://www.w3.org/1999/02/22-rdf-syntax-ns#List"/>
                                                <rdf:first>Passenger</rdf:first>
                                                <rdf:rest>
                                                    <rdf:Description>
                                                        <rdf:type rdf:resource="http://www.w3.org/1999/02/22-rdf-syntax-ns#List"/>
                                                        <rdf:first>Security agent</rdf:first>
                                                        <rdf:rest rdf:resource="http://www.w3.org/1999/02/22-rdf-syntax-ns#nil"/>
                                                    </rdf:Description>
                                                </rdf:rest>
                                            </rdf:Description>
                                        </rdf:rest>
                                    </rdf:Description>
                                </rdf:rest>
                            </rdf:Description>
                        </rdf:rest>
                    </rdf:Description>
                </owl:oneOf>
            </rdfs:Datatype>
        </rdfs:range>
    </owl:DatatypeProperty>
    


    <!-- http://www.expertisebeat.com/vro#duration -->

    <owl:DatatypeProperty rdf:about="http://www.expertisebeat.com/vro#duration">
        <rdfs:domain rdf:resource="http://www.expertisebeat.com/vro#Chekpoint"/>
        <rdfs:range rdf:resource="http://www.w3.org/2001/XMLSchema#dateTime"/>
    </owl:DatatypeProperty>
    


    <!-- http://www.expertisebeat.com/vro#endTime -->

    <owl:DatatypeProperty rdf:about="http://www.expertisebeat.com/vro#endTime">
        <rdfs:domain rdf:resource="http://www.expertisebeat.com/vro#Event"/>
        <rdfs:domain rdf:resource="http://www.expertisebeat.com/vro#Incident"/>
        <rdfs:range rdf:resource="http://www.w3.org/2001/XMLSchema#dateTime"/>
    </owl:DatatypeProperty>
    


    <!-- http://www.expertisebeat.com/vro#fraudID -->

    <owl:DatatypeProperty rdf:about="http://www.expertisebeat.com/vro#fraudID">
        <rdfs:domain rdf:resource="http://www.expertisebeat.com/vro#Fraud"/>
        <rdfs:range rdf:resource="http://www.w3.org/2001/XMLSchema#string"/>
    </owl:DatatypeProperty>
    


    <!-- http://www.expertisebeat.com/vro#fraudType -->

    <owl:DatatypeProperty rdf:about="http://www.expertisebeat.com/vro#fraudType">
        <rdfs:domain rdf:resource="http://www.expertisebeat.com/vro#Fraud"/>
        <rdfs:range>
            <rdfs:Datatype>
                <owl:oneOf>
                    <rdf:Description>
                        <rdf:type rdf:resource="http://www.w3.org/1999/02/22-rdf-syntax-ns#List"/>
                        <rdf:first>Hit</rdf:first>
                        <rdf:rest>
                            <rdf:Description>
                                <rdf:type rdf:resource="http://www.w3.org/1999/02/22-rdf-syntax-ns#List"/>
                                <rdf:first>Licence plate fraud</rdf:first>
                                <rdf:rest>
                                    <rdf:Description>
                                        <rdf:type rdf:resource="http://www.w3.org/1999/02/22-rdf-syntax-ns#List"/>
                                        <rdf:first>Possession of prohibited items</rdf:first>
                                        <rdf:rest>
                                            <rdf:Description>
                                                <rdf:type rdf:resource="http://www.w3.org/1999/02/22-rdf-syntax-ns#List"/>
                                                <rdf:first>Speed fraud</rdf:first>
                                                <rdf:rest>
                                                    <rdf:Description>
                                                        <rdf:type rdf:resource="http://www.w3.org/1999/02/22-rdf-syntax-ns#List"/>
                                                        <rdf:first>Stolen</rdf:first>
                                                        <rdf:rest>
                                                            <rdf:Description>
                                                                <rdf:type rdf:resource="http://www.w3.org/1999/02/22-rdf-syntax-ns#List"/>
                                                                <rdf:first>Theft fraud</rdf:first>
                                                                <rdf:rest>
                                                                    <rdf:Description>
                                                                        <rdf:type rdf:resource="http://www.w3.org/1999/02/22-rdf-syntax-ns#List"/>
                                                                        <rdf:first>Transportation of offenders</rdf:first>
                                                                        <rdf:rest rdf:resource="http://www.w3.org/1999/02/22-rdf-syntax-ns#nil"/>
                                                                    </rdf:Description>
                                                                </rdf:rest>
                                                            </rdf:Description>
                                                        </rdf:rest>
                                                    </rdf:Description>
                                                </rdf:rest>
                                            </rdf:Description>
                                        </rdf:rest>
                                    </rdf:Description>
                                </rdf:rest>
                            </rdf:Description>
                        </rdf:rest>
                    </rdf:Description>
                </owl:oneOf>
            </rdfs:Datatype>
        </rdfs:range>
    </owl:DatatypeProperty>
    


    <!-- http://www.expertisebeat.com/vro#gender -->

    <owl:DatatypeProperty rdf:about="http://www.expertisebeat.com/vro#gender">
        <rdfs:domain rdf:resource="http://www.expertisebeat.com/vro#Contact"/>
        <rdfs:range rdf:resource="http://www.expertisebeat.com/vro#sexTypeEnum"/>
    </owl:DatatypeProperty>
    


    <!-- http://www.expertisebeat.com/vro#hasBodyType -->

    <owl:DatatypeProperty rdf:about="http://www.expertisebeat.com/vro#hasBodyType">
        <rdfs:domain rdf:resource="http://www.expertisebeat.com/vro#Vehicle"/>
        <rdfs:range>
            <rdfs:Datatype>
                <owl:oneOf>
                    <rdf:Description>
                        <rdf:type rdf:resource="http://www.w3.org/1999/02/22-rdf-syntax-ns#List"/>
                        <rdf:first>Fan</rdf:first>
                        <rdf:rest>
                            <rdf:Description>
                                <rdf:type rdf:resource="http://www.w3.org/1999/02/22-rdf-syntax-ns#List"/>
                                <rdf:first>Pick-Up</rdf:first>
                                <rdf:rest>
                                    <rdf:Description>
                                        <rdf:type rdf:resource="http://www.w3.org/1999/02/22-rdf-syntax-ns#List"/>
                                        <rdf:first>Sedan</rdf:first>
                                        <rdf:rest rdf:resource="http://www.w3.org/1999/02/22-rdf-syntax-ns#nil"/>
                                    </rdf:Description>
                                </rdf:rest>
                            </rdf:Description>
                        </rdf:rest>
                    </rdf:Description>
                </owl:oneOf>
            </rdfs:Datatype>
        </rdfs:range>
    </owl:DatatypeProperty>
    


    <!-- http://www.expertisebeat.com/vro#hasBrand -->

    <owl:DatatypeProperty rdf:about="http://www.expertisebeat.com/vro#hasBrand">
        <rdfs:domain rdf:resource="http://www.expertisebeat.com/vro#Vehicle"/>
        <rdfs:range>
            <rdfs:Datatype>
                <owl:oneOf>
                    <rdf:Description>
                        <rdf:type rdf:resource="http://www.w3.org/1999/02/22-rdf-syntax-ns#List"/>
                        <rdf:first>Abarth</rdf:first>
                        <rdf:rest>
                            <rdf:Description>
                                <rdf:type rdf:resource="http://www.w3.org/1999/02/22-rdf-syntax-ns#List"/>
                                <rdf:first>Alfa Romeo</rdf:first>
                                <rdf:rest>
                                    <rdf:Description>
                                        <rdf:type rdf:resource="http://www.w3.org/1999/02/22-rdf-syntax-ns#List"/>
                                        <rdf:first>Aston Martin</rdf:first>
                                        <rdf:rest>
                                            <rdf:Description>
                                                <rdf:type rdf:resource="http://www.w3.org/1999/02/22-rdf-syntax-ns#List"/>
                                                <rdf:first>Audi</rdf:first>
                                                <rdf:rest>
                                                    <rdf:Description>
                                                        <rdf:type rdf:resource="http://www.w3.org/1999/02/22-rdf-syntax-ns#List"/>
                                                        <rdf:first>BMW</rdf:first>
                                                        <rdf:rest>
                                                            <rdf:Description>
                                                                <rdf:type rdf:resource="http://www.w3.org/1999/02/22-rdf-syntax-ns#List"/>
                                                                <rdf:first>Bentley</rdf:first>
                                                                <rdf:rest>
                                                                    <rdf:Description>
                                                                        <rdf:type rdf:resource="http://www.w3.org/1999/02/22-rdf-syntax-ns#List"/>
                                                                        <rdf:first>Bugatti</rdf:first>
                                                                        <rdf:rest>
                                                                            <rdf:Description>
                                                                                <rdf:type rdf:resource="http://www.w3.org/1999/02/22-rdf-syntax-ns#List"/>
                                                                                <rdf:first>Cadillac</rdf:first>
                                                                                <rdf:rest>
                                                                                    <rdf:Description>
                                                                                        <rdf:type rdf:resource="http://www.w3.org/1999/02/22-rdf-syntax-ns#List"/>
                                                                                        <rdf:first>Chevrolet</rdf:first>
                                                                                        <rdf:rest>
                                                                                            <rdf:Description>
                                                                                                <rdf:type rdf:resource="http://www.w3.org/1999/02/22-rdf-syntax-ns#List"/>
                                                                                                <rdf:first>Chrysler</rdf:first>
                                                                                                <rdf:rest>
                                                                                                    <rdf:Description>
                                                                                                        <rdf:type rdf:resource="http://www.w3.org/1999/02/22-rdf-syntax-ns#List"/>
                                                                                                        <rdf:first>Citroën</rdf:first>
                                                                                                        <rdf:rest>
                                                                                                            <rdf:Description>
                                                                                                                <rdf:type rdf:resource="http://www.w3.org/1999/02/22-rdf-syntax-ns#List"/>
                                                                                                                <rdf:first>DS</rdf:first>
                                                                                                                <rdf:rest>
                                                                                                                    <rdf:Description>
                                                                                                                        <rdf:type rdf:resource="http://www.w3.org/1999/02/22-rdf-syntax-ns#List"/>
                                                                                                                        <rdf:first>Dacia</rdf:first>
                                                                                                                        <rdf:rest>
                                                                                                                            <rdf:Description>
                                                                                                                                <rdf:type rdf:resource="http://www.w3.org/1999/02/22-rdf-syntax-ns#List"/>
                                                                                                                                <rdf:first>Daewoo</rdf:first>
                                                                                                                                <rdf:rest>
                                                                                                                                    <rdf:Description>
                                                                                                                                        <rdf:type rdf:resource="http://www.w3.org/1999/02/22-rdf-syntax-ns#List"/>
                                                                                                                                        <rdf:first>Daihatsu</rdf:first>
                                                                                                                                        <rdf:rest>
                                                                                                                                            <rdf:Description>
                                                                                                                                                <rdf:type rdf:resource="http://www.w3.org/1999/02/22-rdf-syntax-ns#List"/>
                                                                                                                                                <rdf:first>Dodge</rdf:first>
                                                                                                                                                <rdf:rest>
                                                                                                                                                    <rdf:Description>
                                                                                                                                                        <rdf:type rdf:resource="http://www.w3.org/1999/02/22-rdf-syntax-ns#List"/>
                                                                                                                                                        <rdf:first>Donkervoort</rdf:first>
                                                                                                                                                        <rdf:rest>
                                                                                                                                                            <rdf:Description>
                                                                                                                                                                <rdf:type rdf:resource="http://www.w3.org/1999/02/22-rdf-syntax-ns#List"/>
                                                                                                                                                                <rdf:first>Ferrari</rdf:first>
                                                                                                                                                                <rdf:rest>
                                                                                                                                                                    <rdf:Description>
                                                                                                                                                                        <rdf:type rdf:resource="http://www.w3.org/1999/02/22-rdf-syntax-ns#List"/>
                                                                                                                                                                        <rdf:first>Fiat</rdf:first>
                                                                                                                                                                        <rdf:rest>
                                                                                                                                                                            <rdf:Description>
                                                                                                                                                                                <rdf:type rdf:resource="http://www.w3.org/1999/02/22-rdf-syntax-ns#List"/>
                                                                                                                                                                                <rdf:first>Fisker</rdf:first>
                                                                                                                                                                                <rdf:rest>
                                                                                                                                                                                    <rdf:Description>
                                                                                                                                                                                        <rdf:type rdf:resource="http://www.w3.org/1999/02/22-rdf-syntax-ns#List"/>
                                                                                                                                                                                        <rdf:first>Ford</rdf:first>
                                                                                                                                                                                        <rdf:rest>
                                                                                                                                                                                            <rdf:Description>
                                                                                                                                                                                                <rdf:type rdf:resource="http://www.w3.org/1999/02/22-rdf-syntax-ns#List"/>
                                                                                                                                                                                                <rdf:first>Honda</rdf:first>
                                                                                                                                                                                                <rdf:rest>
                                                                                                                                                                                                    <rdf:Description>
                                                                                                                                                                                                        <rdf:type rdf:resource="http://www.w3.org/1999/02/22-rdf-syntax-ns#List"/>
                                                                                                                                                                                                        <rdf:first>Hummer</rdf:first>
                                                                                                                                                                                                        <rdf:rest>
                                                                                                                                                                                                            <rdf:Description>
                                                                                                                                                                                                                <rdf:type rdf:resource="http://www.w3.org/1999/02/22-rdf-syntax-ns#List"/>
                                                                                                                                                                                                                <rdf:first>Hyundai</rdf:first>
                                                                                                                                                                                                                <rdf:rest>
                                                                                                                                                                                                                    <rdf:Description>
                                                                                                                                                                                                                        <rdf:type rdf:resource="http://www.w3.org/1999/02/22-rdf-syntax-ns#List"/>
                                                                                                                                                                                                                        <rdf:first>Infiniti</rdf:first>
                                                                                                                                                                                                                        <rdf:rest>
                                                                                                                                                                                                                            <rdf:Description>
                                                                                                                                                                                                                                <rdf:type rdf:resource="http://www.w3.org/1999/02/22-rdf-syntax-ns#List"/>
                                                                                                                                                                                                                                <rdf:first>Iveco</rdf:first>
                                                                                                                                                                                                                                <rdf:rest>
                                                                                                                                                                                                                                    <rdf:Description>
                                                                                                                                                                                                                                        <rdf:type rdf:resource="http://www.w3.org/1999/02/22-rdf-syntax-ns#List"/>
                                                                                                                                                                                                                                        <rdf:first>Jaguar</rdf:first>
                                                                                                                                                                                                                                        <rdf:rest>
                                                                                                                                                                                                                                            <rdf:Description>
                                                                                                                                                                                                                                                <rdf:type rdf:resource="http://www.w3.org/1999/02/22-rdf-syntax-ns#List"/>
                                                                                                                                                                                                                                                <rdf:first>Jeep</rdf:first>
                                                                                                                                                                                                                                                <rdf:rest>
                                                                                                                                                                                                                                                    <rdf:Description>
                                                                                                                                                                                                                                                        <rdf:type rdf:resource="http://www.w3.org/1999/02/22-rdf-syntax-ns#List"/>
                                                                                                                                                                                                                                                        <rdf:first>KTM</rdf:first>
                                                                                                                                                                                                                                                        <rdf:rest>
                                                                                                                                                                                                                                                            <rdf:Description>
                                                                                                                                                                                                                                                                <rdf:type rdf:resource="http://www.w3.org/1999/02/22-rdf-syntax-ns#List"/>
                                                                                                                                                                                                                                                                <rdf:first>Kia</rdf:first>
                                                                                                                                                                                                                                                                <rdf:rest>
                                                                                                                                                                                                                                                                    <rdf:Description>
                                                                                                                                                                                                                                                                        <rdf:type rdf:resource="http://www.w3.org/1999/02/22-rdf-syntax-ns#List"/>
                                                                                                                                                                                                                                                                        <rdf:first>Lada</rdf:first>
                                                                                                                                                                                                                                                                        <rdf:rest>
                                                                                                                                                                                                                                                                            <rdf:Description>
                                                                                                                                                                                                                                                                                <rdf:type rdf:resource="http://www.w3.org/1999/02/22-rdf-syntax-ns#List"/>
                                                                                                                                                                                                                                                                                <rdf:first>Lamborghini</rdf:first>
                                                                                                                                                                                                                                                                                <rdf:rest>
                                                                                                                                                                                                                                                                                    <rdf:Description>
                                                                                                                                                                                                                                                                                        <rdf:type rdf:resource="http://www.w3.org/1999/02/22-rdf-syntax-ns#List"/>
                                                                                                                                                                                                                                                                                        <rdf:first>Lancia</rdf:first>
                                                                                                                                                                                                                                                                                        <rdf:rest>
                                                                                                                                                                                                                                                                                            <rdf:Description>
                                                                                                                                                                                                                                                                                                <rdf:type rdf:resource="http://www.w3.org/1999/02/22-rdf-syntax-ns#List"/>
                                                                                                                                                                                                                                                                                                <rdf:first>Land Rover</rdf:first>
                                                                                                                                                                                                                                                                                                <rdf:rest>
                                                                                                                                                                                                                                                                                                    <rdf:Description>
                                                                                                                                                                                                                                                                                                        <rdf:type rdf:resource="http://www.w3.org/1999/02/22-rdf-syntax-ns#List"/>
                                                                                                                                                                                                                                                                                                        <rdf:first>Landwind</rdf:first>
                                                                                                                                                                                                                                                                                                        <rdf:rest>
                                                                                                                                                                                                                                                                                                            <rdf:Description>
                                                                                                                                                                                                                                                                                                                <rdf:type rdf:resource="http://www.w3.org/1999/02/22-rdf-syntax-ns#List"/>
                                                                                                                                                                                                                                                                                                                <rdf:first>Lexus</rdf:first>
                                                                                                                                                                                                                                                                                                                <rdf:rest>
                                                                                                                                                                                                                                                                                                                    <rdf:Description>
                                                                                                                                                                                                                                                                                                                        <rdf:type rdf:resource="http://www.w3.org/1999/02/22-rdf-syntax-ns#List"/>
                                                                                                                                                                                                                                                                                                                        <rdf:first>Lotus</rdf:first>
                                                                                                                                                                                                                                                                                                                        <rdf:rest>
                                                                                                                                                                                                                                                                                                                            <rdf:Description>
                                                                                                                                                                                                                                                                                                                                <rdf:type rdf:resource="http://www.w3.org/1999/02/22-rdf-syntax-ns#List"/>
                                                                                                                                                                                                                                                                                                                                <rdf:first>MG</rdf:first>
                                                                                                                                                                                                                                                                                                                                <rdf:rest>
                                                                                                                                                                                                                                                                                                                                    <rdf:Description>
                                                                                                                                                                                                                                                                                                                                        <rdf:type rdf:resource="http://www.w3.org/1999/02/22-rdf-syntax-ns#List"/>
                                                                                                                                                                                                                                                                                                                                        <rdf:first>Maserati</rdf:first>
                                                                                                                                                                                                                                                                                                                                        <rdf:rest>
                                                                                                                                                                                                                                                                                                                                            <rdf:Description>
                                                                                                                                                                                                                                                                                                                                                <rdf:type rdf:resource="http://www.w3.org/1999/02/22-rdf-syntax-ns#List"/>
                                                                                                                                                                                                                                                                                                                                                <rdf:first>Maybach</rdf:first>
                                                                                                                                                                                                                                                                                                                                                <rdf:rest>
                                                                                                                                                                                                                                                                                                                                                    <rdf:Description>
                                                                                                                                                                                                                                                                                                                                                        <rdf:type rdf:resource="http://www.w3.org/1999/02/22-rdf-syntax-ns#List"/>
                                                                                                                                                                                                                                                                                                                                                        <rdf:first>Mazda</rdf:first>
                                                                                                                                                                                                                                                                                                                                                        <rdf:rest>
                                                                                                                                                                                                                                                                                                                                                            <rdf:Description>
                                                                                                                                                                                                                                                                                                                                                                <rdf:type rdf:resource="http://www.w3.org/1999/02/22-rdf-syntax-ns#List"/>
                                                                                                                                                                                                                                                                                                                                                                <rdf:first>McLaren</rdf:first>
                                                                                                                                                                                                                                                                                                                                                                <rdf:rest>
                                                                                                                                                                                                                                                                                                                                                                    <rdf:Description>
                                                                                                                                                                                                                                                                                                                                                                        <rdf:type rdf:resource="http://www.w3.org/1999/02/22-rdf-syntax-ns#List"/>
                                                                                                                                                                                                                                                                                                                                                                        <rdf:first>Mercedes-Benz</rdf:first>
                                                                                                                                                                                                                                                                                                                                                                        <rdf:rest>
                                                                                                                                                                                                                                                                                                                                                                            <rdf:Description>
                                                                                                                                                                                                                                                                                                                                                                                <rdf:type rdf:resource="http://www.w3.org/1999/02/22-rdf-syntax-ns#List"/>
                                                                                                                                                                                                                                                                                                                                                                                <rdf:first>Mini</rdf:first>
                                                                                                                                                                                                                                                                                                                                                                                <rdf:rest>
                                                                                                                                                                                                                                                                                                                                                                                    <rdf:Description>
                                                                                                                                                                                                                                                                                                                                                                                        <rdf:type rdf:resource="http://www.w3.org/1999/02/22-rdf-syntax-ns#List"/>
                                                                                                                                                                                                                                                                                                                                                                                        <rdf:first>Mitsubishi</rdf:first>
                                                                                                                                                                                                                                                                                                                                                                                        <rdf:rest>
                                                                                                                                                                                                                                                                                                                                                                                            <rdf:Description>
                                                                                                                                                                                                                                                                                                                                                                                                <rdf:type rdf:resource="http://www.w3.org/1999/02/22-rdf-syntax-ns#List"/>
                                                                                                                                                                                                                                                                                                                                                                                                <rdf:first>Morgan</rdf:first>
                                                                                                                                                                                                                                                                                                                                                                                                <rdf:rest>
                                                                                                                                                                                                                                                                                                                                                                                                    <rdf:Description>
                                                                                                                                                                                                                                                                                                                                                                                                        <rdf:type rdf:resource="http://www.w3.org/1999/02/22-rdf-syntax-ns#List"/>
                                                                                                                                                                                                                                                                                                                                                                                                        <rdf:first>Nissan</rdf:first>
                                                                                                                                                                                                                                                                                                                                                                                                        <rdf:rest>
                                                                                                                                                                                                                                                                                                                                                                                                            <rdf:Description>
                                                                                                                                                                                                                                                                                                                                                                                                                <rdf:type rdf:resource="http://www.w3.org/1999/02/22-rdf-syntax-ns#List"/>
                                                                                                                                                                                                                                                                                                                                                                                                                <rdf:first>Opel</rdf:first>
                                                                                                                                                                                                                                                                                                                                                                                                                <rdf:rest>
                                                                                                                                                                                                                                                                                                                                                                                                                    <rdf:Description>
                                                                                                                                                                                                                                                                                                                                                                                                                        <rdf:type rdf:resource="http://www.w3.org/1999/02/22-rdf-syntax-ns#List"/>
                                                                                                                                                                                                                                                                                                                                                                                                                        <rdf:first>Peugeot</rdf:first>
                                                                                                                                                                                                                                                                                                                                                                                                                        <rdf:rest>
                                                                                                                                                                                                                                                                                                                                                                                                                            <rdf:Description>
                                                                                                                                                                                                                                                                                                                                                                                                                                <rdf:type rdf:resource="http://www.w3.org/1999/02/22-rdf-syntax-ns#List"/>
                                                                                                                                                                                                                                                                                                                                                                                                                                <rdf:first>Porsche</rdf:first>
                                                                                                                                                                                                                                                                                                                                                                                                                                <rdf:rest>
                                                                                                                                                                                                                                                                                                                                                                                                                                    <rdf:Description>
                                                                                                                                                                                                                                                                                                                                                                                                                                        <rdf:type rdf:resource="http://www.w3.org/1999/02/22-rdf-syntax-ns#List"/>
                                                                                                                                                                                                                                                                                                                                                                                                                                        <rdf:first>Renault</rdf:first>
                                                                                                                                                                                                                                                                                                                                                                                                                                        <rdf:rest>
                                                                                                                                                                                                                                                                                                                                                                                                                                            <rdf:Description>
                                                                                                                                                                                                                                                                                                                                                                                                                                                <rdf:type rdf:resource="http://www.w3.org/1999/02/22-rdf-syntax-ns#List"/>
                                                                                                                                                                                                                                                                                                                                                                                                                                                <rdf:first>Rolls-Royce</rdf:first>
                                                                                                                                                                                                                                                                                                                                                                                                                                                <rdf:rest>
                                                                                                                                                                                                                                                                                                                                                                                                                                                    <rdf:Description>
                                                                                                                                                                                                                                                                                                                                                                                                                                                        <rdf:type rdf:resource="http://www.w3.org/1999/02/22-rdf-syntax-ns#List"/>
                                                                                                                                                                                                                                                                                                                                                                                                                                                        <rdf:first>Rover</rdf:first>
                                                                                                                                                                                                                                                                                                                                                                                                                                                        <rdf:rest>
                                                                                                                                                                                                                                                                                                                                                                                                                                                            <rdf:Description>
                                                                                                                                                                                                                                                                                                                                                                                                                                                                <rdf:type rdf:resource="http://www.w3.org/1999/02/22-rdf-syntax-ns#List"/>
                                                                                                                                                                                                                                                                                                                                                                                                                                                                <rdf:first>Saab</rdf:first>
                                                                                                                                                                                                                                                                                                                                                                                                                                                                <rdf:rest>
                                                                                                                                                                                                                                                                                                                                                                                                                                                                    <rdf:Description>
                                                                                                                                                                                                                                                                                                                                                                                                                                                                        <rdf:type rdf:resource="http://www.w3.org/1999/02/22-rdf-syntax-ns#List"/>
                                                                                                                                                                                                                                                                                                                                                                                                                                                                        <rdf:first>Seat</rdf:first>
                                                                                                                                                                                                                                                                                                                                                                                                                                                                        <rdf:rest>
                                                                                                                                                                                                                                                                                                                                                                                                                                                                            <rdf:Description>
                                                                                                                                                                                                                                                                                                                                                                                                                                                                                <rdf:type rdf:resource="http://www.w3.org/1999/02/22-rdf-syntax-ns#List"/>
                                                                                                                                                                                                                                                                                                                                                                                                                                                                                <rdf:first>Skoda</rdf:first>
                                                                                                                                                                                                                                                                                                                                                                                                                                                                                <rdf:rest>
                                                                                                                                                                                                                                                                                                                                                                                                                                                                                    <rdf:Description>
                                                                                                                                                                                                                                                                                                                                                                                                                                                                                        <rdf:type rdf:resource="http://www.w3.org/1999/02/22-rdf-syntax-ns#List"/>
                                                                                                                                                                                                                                                                                                                                                                                                                                                                                        <rdf:first>Smart</rdf:first>
                                                                                                                                                                                                                                                                                                                                                                                                                                                                                        <rdf:rest>
                                                                                                                                                                                                                                                                                                                                                                                                                                                                                            <rdf:Description>
                                                                                                                                                                                                                                                                                                                                                                                                                                                                                                <rdf:type rdf:resource="http://www.w3.org/1999/02/22-rdf-syntax-ns#List"/>
                                                                                                                                                                                                                                                                                                                                                                                                                                                                                                <rdf:first>SsangYong</rdf:first>
                                                                                                                                                                                                                                                                                                                                                                                                                                                                                                <rdf:rest>
                                                                                                                                                                                                                                                                                                                                                                                                                                                                                                    <rdf:Description>
                                                                                                                                                                                                                                                                                                                                                                                                                                                                                                        <rdf:type rdf:resource="http://www.w3.org/1999/02/22-rdf-syntax-ns#List"/>
                                                                                                                                                                                                                                                                                                                                                                                                                                                                                                        <rdf:first>Subaru</rdf:first>
                                                                                                                                                                                                                                                                                                                                                                                                                                                                                                        <rdf:rest>
                                                                                                                                                                                                                                                                                                                                                                                                                                                                                                            <rdf:Description>
                                                                                                                                                                                                                                                                                                                                                                                                                                                                                                                <rdf:type rdf:resource="http://www.w3.org/1999/02/22-rdf-syntax-ns#List"/>
                                                                                                                                                                                                                                                                                                                                                                                                                                                                                                                <rdf:first>Suzuki</rdf:first>
                                                                                                                                                                                                                                                                                                                                                                                                                                                                                                                <rdf:rest>
                                                                                                                                                                                                                                                                                                                                                                                                                                                                                                                    <rdf:Description>
                                                                                                                                                                                                                                                                                                                                                                                                                                                                                                                        <rdf:type rdf:resource="http://www.w3.org/1999/02/22-rdf-syntax-ns#List"/>
                                                                                                                                                                                                                                                                                                                                                                                                                                                                                                                        <rdf:first>Tesla</rdf:first>
                                                                                                                                                                                                                                                                                                                                                                                                                                                                                                                        <rdf:rest>
                                                                                                                                                                                                                                                                                                                                                                                                                                                                                                                            <rdf:Description>
                                                                                                                                                                                                                                                                                                                                                                                                                                                                                                                                <rdf:type rdf:resource="http://www.w3.org/1999/02/22-rdf-syntax-ns#List"/>
                                                                                                                                                                                                                                                                                                                                                                                                                                                                                                                                <rdf:first>Toyota</rdf:first>
                                                                                                                                                                                                                                                                                                                                                                                                                                                                                                                                <rdf:rest>
                                                                                                                                                                                                                                                                                                                                                                                                                                                                                                                                    <rdf:Description>
                                                                                                                                                                                                                                                                                                                                                                                                                                                                                                                                        <rdf:type rdf:resource="http://www.w3.org/1999/02/22-rdf-syntax-ns#List"/>
                                                                                                                                                                                                                                                                                                                                                                                                                                                                                                                                        <rdf:first>Volkswagen</rdf:first>
                                                                                                                                                                                                                                                                                                                                                                                                                                                                                                                                        <rdf:rest>
                                                                                                                                                                                                                                                                                                                                                                                                                                                                                                                                            <rdf:Description>
                                                                                                                                                                                                                                                                                                                                                                                                                                                                                                                                                <rdf:type rdf:resource="http://www.w3.org/1999/02/22-rdf-syntax-ns#List"/>
                                                                                                                                                                                                                                                                                                                                                                                                                                                                                                                                                <rdf:first>Volvo</rdf:first>
                                                                                                                                                                                                                                                                                                                                                                                                                                                                                                                                                <rdf:rest rdf:resource="http://www.w3.org/1999/02/22-rdf-syntax-ns#nil"/>
                                                                                                                                                                                                                                                                                                                                                                                                                                                                                                                                            </rdf:Description>
                                                                                                                                                                                                                                                                                                                                                                                                                                                                                                                                        </rdf:rest>
                                                                                                                                                                                                                                                                                                                                                                                                                                                                                                                                    </rdf:Description>
                                                                                                                                                                                                                                                                                                                                                                                                                                                                                                                                </rdf:rest>
                                                                                                                                                                                                                                                                                                                                                                                                                                                                                                                            </rdf:Description>
                                                                                                                                                                                                                                                                                                                                                                                                                                                                                                                        </rdf:rest>
                                                                                                                                                                                                                                                                                                                                                                                                                                                                                                                    </rdf:Description>
                                                                                                                                                                                                                                                                                                                                                                                                                                                                                                                </rdf:rest>
                                                                                                                                                                                                                                                                                                                                                                                                                                                                                                            </rdf:Description>
                                                                                                                                                                                                                                                                                                                                                                                                                                                                                                        </rdf:rest>
                                                                                                                                                                                                                                                                                                                                                                                                                                                                                                    </rdf:Description>
                                                                                                                                                                                                                                                                                                                                                                                                                                                                                                </rdf:rest>
                                                                                                                                                                                                                                                                                                                                                                                                                                                                                            </rdf:Description>
                                                                                                                                                                                                                                                                                                                                                                                                                                                                                        </rdf:rest>
                                                                                                                                                                                                                                                                                                                                                                                                                                                                                    </rdf:Description>
                                                                                                                                                                                                                                                                                                                                                                                                                                                                                </rdf:rest>
                                                                                                                                                                                                                                                                                                                                                                                                                                                                            </rdf:Description>
                                                                                                                                                                                                                                                                                                                                                                                                                                                                        </rdf:rest>
                                                                                                                                                                                                                                                                                                                                                                                                                                                                    </rdf:Description>
                                                                                                                                                                                                                                                                                                                                                                                                                                                                </rdf:rest>
                                                                                                                                                                                                                                                                                                                                                                                                                                                            </rdf:Description>
                                                                                                                                                                                                                                                                                                                                                                                                                                                        </rdf:rest>
                                                                                                                                                                                                                                                                                                                                                                                                                                                    </rdf:Description>
                                                                                                                                                                                                                                                                                                                                                                                                                                                </rdf:rest>
                                                                                                                                                                                                                                                                                                                                                                                                                                            </rdf:Description>
                                                                                                                                                                                                                                                                                                                                                                                                                                        </rdf:rest>
                                                                                                                                                                                                                                                                                                                                                                                                                                    </rdf:Description>
                                                                                                                                                                                                                                                                                                                                                                                                                                </rdf:rest>
                                                                                                                                                                                                                                                                                                                                                                                                                            </rdf:Description>
                                                                                                                                                                                                                                                                                                                                                                                                                        </rdf:rest>
                                                                                                                                                                                                                                                                                                                                                                                                                    </rdf:Description>
                                                                                                                                                                                                                                                                                                                                                                                                                </rdf:rest>
                                                                                                                                                                                                                                                                                                                                                                                                            </rdf:Description>
                                                                                                                                                                                                                                                                                                                                                                                                        </rdf:rest>
                                                                                                                                                                                                                                                                                                                                                                                                    </rdf:Description>
                                                                                                                                                                                                                                                                                                                                                                                                </rdf:rest>
                                                                                                                                                                                                                                                                                                                                                                                            </rdf:Description>
                                                                                                                                                                                                                                                                                                                                                                                        </rdf:rest>
                                                                                                                                                                                                                                                                                                                                                                                    </rdf:Description>
                                                                                                                                                                                                                                                                                                                                                                                </rdf:rest>
                                                                                                                                                                                                                                                                                                                                                                            </rdf:Description>
                                                                                                                                                                                                                                                                                                                                                                        </rdf:rest>
                                                                                                                                                                                                                                                                                                                                                                    </rdf:Description>
                                                                                                                                                                                                                                                                                                                                                                </rdf:rest>
                                                                                                                                                                                                                                                                                                                                                            </rdf:Description>
                                                                                                                                                                                                                                                                                                                                                        </rdf:rest>
                                                                                                                                                                                                                                                                                                                                                    </rdf:Description>
                                                                                                                                                                                                                                                                                                                                                </rdf:rest>
                                                                                                                                                                                                                                                                                                                                            </rdf:Description>
                                                                                                                                                                                                                                                                                                                                        </rdf:rest>
                                                                                                                                                                                                                                                                                                                                    </rdf:Description>
                                                                                                                                                                                                                                                                                                                                </rdf:rest>
                                                                                                                                                                                                                                                                                                                            </rdf:Description>
                                                                                                                                                                                                                                                                                                                        </rdf:rest>
                                                                                                                                                                                                                                                                                                                    </rdf:Description>
                                                                                                                                                                                                                                                                                                                </rdf:rest>
                                                                                                                                                                                                                                                                                                            </rdf:Description>
                                                                                                                                                                                                                                                                                                        </rdf:rest>
                                                                                                                                                                                                                                                                                                    </rdf:Description>
                                                                                                                                                                                                                                                                                                </rdf:rest>
                                                                                                                                                                                                                                                                                            </rdf:Description>
                                                                                                                                                                                                                                                                                        </rdf:rest>
                                                                                                                                                                                                                                                                                    </rdf:Description>
                                                                                                                                                                                                                                                                                </rdf:rest>
                                                                                                                                                                                                                                                                            </rdf:Description>
                                                                                                                                                                                                                                                                        </rdf:rest>
                                                                                                                                                                                                                                                                    </rdf:Description>
                                                                                                                                                                                                                                                                </rdf:rest>
                                                                                                                                                                                                                                                            </rdf:Description>
                                                                                                                                                                                                                                                        </rdf:rest>
                                                                                                                                                                                                                                                    </rdf:Description>
                                                                                                                                                                                                                                                </rdf:rest>
                                                                                                                                                                                                                                            </rdf:Description>
                                                                                                                                                                                                                                        </rdf:rest>
                                                                                                                                                                                                                                    </rdf:Description>
                                                                                                                                                                                                                                </rdf:rest>
                                                                                                                                                                                                                            </rdf:Description>
                                                                                                                                                                                                                        </rdf:rest>
                                                                                                                                                                                                                    </rdf:Description>
                                                                                                                                                                                                                </rdf:rest>
                                                                                                                                                                                                            </rdf:Description>
                                                                                                                                                                                                        </rdf:rest>
                                                                                                                                                                                                    </rdf:Description>
                                                                                                                                                                                                </rdf:rest>
                                                                                                                                                                                            </rdf:Description>
                                                                                                                                                                                        </rdf:rest>
                                                                                                                                                                                    </rdf:Description>
                                                                                                                                                                                </rdf:rest>
                                                                                                                                                                            </rdf:Description>
                                                                                                                                                                        </rdf:rest>
                                                                                                                                                                    </rdf:Description>
                                                                                                                                                                </rdf:rest>
                                                                                                                                                            </rdf:Description>
                                                                                                                                                        </rdf:rest>
                                                                                                                                                    </rdf:Description>
                                                                                                                                                </rdf:rest>
                                                                                                                                            </rdf:Description>
                                                                                                                                        </rdf:rest>
                                                                                                                                    </rdf:Description>
                                                                                                                                </rdf:rest>
                                                                                                                            </rdf:Description>
                                                                                                                        </rdf:rest>
                                                                                                                    </rdf:Description>
                                                                                                                </rdf:rest>
                                                                                                            </rdf:Description>
                                                                                                        </rdf:rest>
                                                                                                    </rdf:Description>
                                                                                                </rdf:rest>
                                                                                            </rdf:Description>
                                                                                        </rdf:rest>
                                                                                    </rdf:Description>
                                                                                </rdf:rest>
                                                                            </rdf:Description>
                                                                        </rdf:rest>
                                                                    </rdf:Description>
                                                                </rdf:rest>
                                                            </rdf:Description>
                                                        </rdf:rest>
                                                    </rdf:Description>
                                                </rdf:rest>
                                            </rdf:Description>
                                        </rdf:rest>
                                    </rdf:Description>
                                </rdf:rest>
                            </rdf:Description>
                        </rdf:rest>
                    </rdf:Description>
                </owl:oneOf>
            </rdfs:Datatype>
        </rdfs:range>
    </owl:DatatypeProperty>
    


    <!-- http://www.expertisebeat.com/vro#hasChasisNumber -->

    <owl:DatatypeProperty rdf:about="http://www.expertisebeat.com/vro#hasChasisNumber">
        <rdfs:domain rdf:resource="http://www.expertisebeat.com/vro#Vehicle"/>
        <rdfs:range rdf:resource="http://www.w3.org/2001/XMLSchema#string"/>
    </owl:DatatypeProperty>
    


    <!-- http://www.expertisebeat.com/vro#hasColor -->

    <owl:DatatypeProperty rdf:about="http://www.expertisebeat.com/vro#hasColor">
        <rdfs:domain rdf:resource="http://www.expertisebeat.com/vro#Vehicle"/>
        <rdfs:range rdf:resource="http://www.w3.org/2001/XMLSchema#string"/>
    </owl:DatatypeProperty>
    


    <!-- http://www.expertisebeat.com/vro#hasCoordinates -->

    <owl:DatatypeProperty rdf:about="http://www.expertisebeat.com/vro#hasCoordinates">
        <rdfs:domain rdf:resource="http://www.expertisebeat.com/vro#Chekpoint"/>
        <rdfs:range rdf:resource="http://www.w3.org/2001/XMLSchema#string"/>
    </owl:DatatypeProperty>
    


    <!-- http://www.expertisebeat.com/vro#hasModel -->

    <owl:DatatypeProperty rdf:about="http://www.expertisebeat.com/vro#hasModel">
        <rdfs:domain rdf:resource="http://www.expertisebeat.com/vro#Vehicle"/>
        <rdfs:range>
            <rdfs:Datatype>
                <owl:oneOf>
                    <rdf:Description>
                        <rdf:type rdf:resource="http://www.w3.org/1999/02/22-rdf-syntax-ns#List"/>
                        <rdf:first rdf:datatype="http://www.w3.org/2001/XMLSchema#integer">2000</rdf:first>
                        <rdf:rest>
                            <rdf:Description>
                                <rdf:type rdf:resource="http://www.w3.org/1999/02/22-rdf-syntax-ns#List"/>
                                <rdf:first rdf:datatype="http://www.w3.org/2001/XMLSchema#integer">2001</rdf:first>
                                <rdf:rest>
                                    <rdf:Description>
                                        <rdf:type rdf:resource="http://www.w3.org/1999/02/22-rdf-syntax-ns#List"/>
                                        <rdf:first rdf:datatype="http://www.w3.org/2001/XMLSchema#integer">2002</rdf:first>
                                        <rdf:rest>
                                            <rdf:Description>
                                                <rdf:type rdf:resource="http://www.w3.org/1999/02/22-rdf-syntax-ns#List"/>
                                                <rdf:first rdf:datatype="http://www.w3.org/2001/XMLSchema#integer">2003</rdf:first>
                                                <rdf:rest>
                                                    <rdf:Description>
                                                        <rdf:type rdf:resource="http://www.w3.org/1999/02/22-rdf-syntax-ns#List"/>
                                                        <rdf:first rdf:datatype="http://www.w3.org/2001/XMLSchema#integer">2004</rdf:first>
                                                        <rdf:rest>
                                                            <rdf:Description>
                                                                <rdf:type rdf:resource="http://www.w3.org/1999/02/22-rdf-syntax-ns#List"/>
                                                                <rdf:first rdf:datatype="http://www.w3.org/2001/XMLSchema#integer">2005</rdf:first>
                                                                <rdf:rest>
                                                                    <rdf:Description>
                                                                        <rdf:type rdf:resource="http://www.w3.org/1999/02/22-rdf-syntax-ns#List"/>
                                                                        <rdf:first rdf:datatype="http://www.w3.org/2001/XMLSchema#integer">2006</rdf:first>
                                                                        <rdf:rest>
                                                                            <rdf:Description>
                                                                                <rdf:type rdf:resource="http://www.w3.org/1999/02/22-rdf-syntax-ns#List"/>
                                                                                <rdf:first rdf:datatype="http://www.w3.org/2001/XMLSchema#integer">2007</rdf:first>
                                                                                <rdf:rest>
                                                                                    <rdf:Description>
                                                                                        <rdf:type rdf:resource="http://www.w3.org/1999/02/22-rdf-syntax-ns#List"/>
                                                                                        <rdf:first rdf:datatype="http://www.w3.org/2001/XMLSchema#integer">2008</rdf:first>
                                                                                        <rdf:rest>
                                                                                            <rdf:Description>
                                                                                                <rdf:type rdf:resource="http://www.w3.org/1999/02/22-rdf-syntax-ns#List"/>
                                                                                                <rdf:first rdf:datatype="http://www.w3.org/2001/XMLSchema#integer">2009</rdf:first>
                                                                                                <rdf:rest>
                                                                                                    <rdf:Description>
                                                                                                        <rdf:type rdf:resource="http://www.w3.org/1999/02/22-rdf-syntax-ns#List"/>
                                                                                                        <rdf:first rdf:datatype="http://www.w3.org/2001/XMLSchema#integer">2010</rdf:first>
                                                                                                        <rdf:rest>
                                                                                                            <rdf:Description>
                                                                                                                <rdf:type rdf:resource="http://www.w3.org/1999/02/22-rdf-syntax-ns#List"/>
                                                                                                                <rdf:first rdf:datatype="http://www.w3.org/2001/XMLSchema#integer">2011</rdf:first>
                                                                                                                <rdf:rest>
                                                                                                                    <rdf:Description>
                                                                                                                        <rdf:type rdf:resource="http://www.w3.org/1999/02/22-rdf-syntax-ns#List"/>
                                                                                                                        <rdf:first rdf:datatype="http://www.w3.org/2001/XMLSchema#integer">2012</rdf:first>
                                                                                                                        <rdf:rest>
                                                                                                                            <rdf:Description>
                                                                                                                                <rdf:type rdf:resource="http://www.w3.org/1999/02/22-rdf-syntax-ns#List"/>
                                                                                                                                <rdf:first rdf:datatype="http://www.w3.org/2001/XMLSchema#integer">2013</rdf:first>
                                                                                                                                <rdf:rest>
                                                                                                                                    <rdf:Description>
                                                                                                                                        <rdf:type rdf:resource="http://www.w3.org/1999/02/22-rdf-syntax-ns#List"/>
                                                                                                                                        <rdf:first rdf:datatype="http://www.w3.org/2001/XMLSchema#integer">2014</rdf:first>
                                                                                                                                        <rdf:rest>
                                                                                                                                            <rdf:Description>
                                                                                                                                                <rdf:type rdf:resource="http://www.w3.org/1999/02/22-rdf-syntax-ns#List"/>
                                                                                                                                                <rdf:first rdf:datatype="http://www.w3.org/2001/XMLSchema#integer">2015</rdf:first>
                                                                                                                                                <rdf:rest>
                                                                                                                                                    <rdf:Description>
                                                                                                                                                        <rdf:type rdf:resource="http://www.w3.org/1999/02/22-rdf-syntax-ns#List"/>
                                                                                                                                                        <rdf:first rdf:datatype="http://www.w3.org/2001/XMLSchema#integer">2016</rdf:first>
                                                                                                                                                        <rdf:rest>
                                                                                                                                                            <rdf:Description>
                                                                                                                                                                <rdf:type rdf:resource="http://www.w3.org/1999/02/22-rdf-syntax-ns#List"/>
                                                                                                                                                                <rdf:first rdf:datatype="http://www.w3.org/2001/XMLSchema#integer">2017</rdf:first>
                                                                                                                                                                <rdf:rest>
                                                                                                                                                                    <rdf:Description>
                                                                                                                                                                        <rdf:type rdf:resource="http://www.w3.org/1999/02/22-rdf-syntax-ns#List"/>
                                                                                                                                                                        <rdf:first rdf:datatype="http://www.w3.org/2001/XMLSchema#integer">2018</rdf:first>
                                                                                                                                                                        <rdf:rest>
                                                                                                                                                                            <rdf:Description>
                                                                                                                                                                                <rdf:type rdf:resource="http://www.w3.org/1999/02/22-rdf-syntax-ns#List"/>
                                                                                                                                                                                <rdf:first rdf:datatype="http://www.w3.org/2001/XMLSchema#integer">2019</rdf:first>
                                                                                                                                                                                <rdf:rest>
                                                                                                                                                                                    <rdf:Description>
                                                                                                                                                                                        <rdf:type rdf:resource="http://www.w3.org/1999/02/22-rdf-syntax-ns#List"/>
                                                                                                                                                                                        <rdf:first rdf:datatype="http://www.w3.org/2001/XMLSchema#integer">2020</rdf:first>
                                                                                                                                                                                        <rdf:rest>
                                                                                                                                                                                            <rdf:Description>
                                                                                                                                                                                                <rdf:type rdf:resource="http://www.w3.org/1999/02/22-rdf-syntax-ns#List"/>
                                                                                                                                                                                                <rdf:first rdf:datatype="http://www.w3.org/2001/XMLSchema#integer">2021</rdf:first>
                                                                                                                                                                                                <rdf:rest rdf:resource="http://www.w3.org/1999/02/22-rdf-syntax-ns#nil"/>
                                                                                                                                                                                            </rdf:Description>
                                                                                                                                                                                        </rdf:rest>
                                                                                                                                                                                    </rdf:Description>
                                                                                                                                                                                </rdf:rest>
                                                                                                                                                                            </rdf:Description>
                                                                                                                                                                        </rdf:rest>
                                                                                                                                                                    </rdf:Description>
                                                                                                                                                                </rdf:rest>
                                                                                                                                                            </rdf:Description>
                                                                                                                                                        </rdf:rest>
                                                                                                                                                    </rdf:Description>
                                                                                                                                                </rdf:rest>
                                                                                                                                            </rdf:Description>
                                                                                                                                        </rdf:rest>
                                                                                                                                    </rdf:Description>
                                                                                                                                </rdf:rest>
                                                                                                                            </rdf:Description>
                                                                                                                        </rdf:rest>
                                                                                                                    </rdf:Description>
                                                                                                                </rdf:rest>
                                                                                                            </rdf:Description>
                                                                                                        </rdf:rest>
                                                                                                    </rdf:Description>
                                                                                                </rdf:rest>
                                                                                            </rdf:Description>
                                                                                        </rdf:rest>
                                                                                    </rdf:Description>
                                                                                </rdf:rest>
                                                                            </rdf:Description>
                                                                        </rdf:rest>
                                                                    </rdf:Description>
                                                                </rdf:rest>
                                                            </rdf:Description>
                                                        </rdf:rest>
                                                    </rdf:Description>
                                                </rdf:rest>
                                            </rdf:Description>
                                        </rdf:rest>
                                    </rdf:Description>
                                </rdf:rest>
                            </rdf:Description>
                        </rdf:rest>
                    </rdf:Description>
                </owl:oneOf>
            </rdfs:Datatype>
        </rdfs:range>
    </owl:DatatypeProperty>
    


    <!-- http://www.expertisebeat.com/vro#hasPassengersNumber -->

    <owl:DatatypeProperty rdf:about="http://www.expertisebeat.com/vro#hasPassengersNumber">
        <rdfs:domain rdf:resource="http://www.expertisebeat.com/vro#Vehicle"/>
        <rdfs:range rdf:resource="http://www.w3.org/2001/XMLSchema#integer"/>
    </owl:DatatypeProperty>
    


    <!-- http://www.expertisebeat.com/vro#hasPlateNumber -->

    <owl:DatatypeProperty rdf:about="http://www.expertisebeat.com/vro#hasPlateNumber">
        <rdfs:domain rdf:resource="http://www.expertisebeat.com/vro#Vehicle"/>
        <rdfs:range rdf:resource="http://www.w3.org/2001/XMLSchema#string"/>
    </owl:DatatypeProperty>
    


    <!-- http://www.expertisebeat.com/vro#hasType -->

    <owl:DatatypeProperty rdf:about="http://www.expertisebeat.com/vro#hasType">
        <rdfs:domain rdf:resource="http://www.expertisebeat.com/vro#Vehicle"/>
        <rdfs:range>
            <rdfs:Datatype>
                <owl:oneOf>
                    <rdf:Description>
                        <rdf:type rdf:resource="http://www.w3.org/1999/02/22-rdf-syntax-ns#List"/>
                        <rdf:first>auto</rdf:first>
                        <rdf:rest>
                            <rdf:Description>
                                <rdf:type rdf:resource="http://www.w3.org/1999/02/22-rdf-syntax-ns#List"/>
                                <rdf:first>nauto</rdf:first>
                                <rdf:rest rdf:resource="http://www.w3.org/1999/02/22-rdf-syntax-ns#nil"/>
                            </rdf:Description>
                        </rdf:rest>
                    </rdf:Description>
                </owl:oneOf>
            </rdfs:Datatype>
        </rdfs:range>
    </owl:DatatypeProperty>
    


    <!-- http://www.expertisebeat.com/vro#incidentID -->

    <owl:DatatypeProperty rdf:about="http://www.expertisebeat.com/vro#incidentID">
        <rdfs:domain rdf:resource="http://www.expertisebeat.com/vro#Incident"/>
        <rdfs:range rdf:resource="http://www.w3.org/2001/XMLSchema#string"/>
    </owl:DatatypeProperty>
    


    <!-- http://www.expertisebeat.com/vro#incidentType -->

    <owl:DatatypeProperty rdf:about="http://www.expertisebeat.com/vro#incidentType">
        <rdfs:domain rdf:resource="http://www.expertisebeat.com/vro#Incident"/>
        <rdfs:range>
            <rdfs:Datatype>
                <owl:oneOf>
                    <rdf:Description>
                        <rdf:type rdf:resource="http://www.w3.org/1999/02/22-rdf-syntax-ns#List"/>
                        <rdf:first>both</rdf:first>
                        <rdf:rest>
                            <rdf:Description>
                                <rdf:type rdf:resource="http://www.w3.org/1999/02/22-rdf-syntax-ns#List"/>
                                <rdf:first>external</rdf:first>
                                <rdf:rest>
                                    <rdf:Description>
                                        <rdf:type rdf:resource="http://www.w3.org/1999/02/22-rdf-syntax-ns#List"/>
                                        <rdf:first>internal</rdf:first>
                                        <rdf:rest rdf:resource="http://www.w3.org/1999/02/22-rdf-syntax-ns#nil"/>
                                    </rdf:Description>
                                </rdf:rest>
                            </rdf:Description>
                        </rdf:rest>
                    </rdf:Description>
                </owl:oneOf>
            </rdfs:Datatype>
        </rdfs:range>
    </owl:DatatypeProperty>
    


    <!-- http://www.expertisebeat.com/vro#networkSender -->

    <owl:DatatypeProperty rdf:about="http://www.expertisebeat.com/vro#networkSender">
        <rdfs:domain rdf:resource="http://www.expertisebeat.com/vro#Network"/>
        <rdfs:range rdf:resource="http://www.w3.org/2001/XMLSchema#string"/>
    </owl:DatatypeProperty>
    


    <!-- http://www.expertisebeat.com/vro#networkType -->

    <owl:DatatypeProperty rdf:about="http://www.expertisebeat.com/vro#networkType">
        <rdfs:domain rdf:resource="http://www.expertisebeat.com/vro#Network"/>
        <rdfs:range>
            <rdfs:Datatype>
                <owl:oneOf>
                    <rdf:Description>
                        <rdf:type rdf:resource="http://www.w3.org/1999/02/22-rdf-syntax-ns#List"/>
                        <rdf:first>Wire</rdf:first>
                        <rdf:rest>
                            <rdf:Description>
                                <rdf:type rdf:resource="http://www.w3.org/1999/02/22-rdf-syntax-ns#List"/>
                                <rdf:first>WireLess</rdf:first>
                                <rdf:rest rdf:resource="http://www.w3.org/1999/02/22-rdf-syntax-ns#nil"/>
                            </rdf:Description>
                        </rdf:rest>
                    </rdf:Description>
                </owl:oneOf>
            </rdfs:Datatype>
        </rdfs:range>
    </owl:DatatypeProperty>
    


    <!-- http://www.expertisebeat.com/vro#netwrokReceiver -->

    <owl:DatatypeProperty rdf:about="http://www.expertisebeat.com/vro#netwrokReceiver">
        <rdfs:domain rdf:resource="http://www.expertisebeat.com/vro#Network"/>
        <rdfs:range rdf:resource="http://www.w3.org/2001/XMLSchema#string"/>
    </owl:DatatypeProperty>
    


    <!-- http://www.expertisebeat.com/vro#pointOfHit -->

    <owl:DatatypeProperty rdf:about="http://www.expertisebeat.com/vro#pointOfHit">
        <rdfs:domain rdf:resource="http://www.expertisebeat.com/vro#Fraud"/>
        <rdfs:range>
            <rdfs:Datatype>
                <owl:oneOf>
                    <rdf:Description>
                        <rdf:type rdf:resource="http://www.w3.org/1999/02/22-rdf-syntax-ns#List"/>
                        <rdf:first>Back hit</rdf:first>
                        <rdf:rest>
                            <rdf:Description>
                                <rdf:type rdf:resource="http://www.w3.org/1999/02/22-rdf-syntax-ns#List"/>
                                <rdf:first>Front hit</rdf:first>
                                <rdf:rest>
                                    <rdf:Description>
                                        <rdf:type rdf:resource="http://www.w3.org/1999/02/22-rdf-syntax-ns#List"/>
                                        <rdf:first>Left side hit</rdf:first>
                                        <rdf:rest>
                                            <rdf:Description>
                                                <rdf:type rdf:resource="http://www.w3.org/1999/02/22-rdf-syntax-ns#List"/>
                                                <rdf:first>Right side hit</rdf:first>
                                                <rdf:rest rdf:resource="http://www.w3.org/1999/02/22-rdf-syntax-ns#nil"/>
                                            </rdf:Description>
                                        </rdf:rest>
                                    </rdf:Description>
                                </rdf:rest>
                            </rdf:Description>
                        </rdf:rest>
                    </rdf:Description>
                </owl:oneOf>
            </rdfs:Datatype>
        </rdfs:range>
    </owl:DatatypeProperty>
    


    <!-- http://www.expertisebeat.com/vro#recordID -->

    <owl:DatatypeProperty rdf:about="http://www.expertisebeat.com/vro#recordID">
        <rdfs:domain rdf:resource="http://www.expertisebeat.com/vro#Record"/>
        <rdfs:range rdf:resource="http://www.w3.org/2001/XMLSchema#string"/>
    </owl:DatatypeProperty>
    


    <!-- http://www.expertisebeat.com/vro#recordName -->

    <owl:DatatypeProperty rdf:about="http://www.expertisebeat.com/vro#recordName">
        <rdfs:domain rdf:resource="http://www.expertisebeat.com/vro#Record"/>
        <rdfs:range rdf:resource="http://www.w3.org/2001/XMLSchema#string"/>
    </owl:DatatypeProperty>
    


    <!-- http://www.expertisebeat.com/vro#recordSize -->

    <owl:DatatypeProperty rdf:about="http://www.expertisebeat.com/vro#recordSize">
        <rdfs:domain rdf:resource="http://www.expertisebeat.com/vro#Record"/>
        <rdfs:range rdf:resource="http://www.w3.org/2001/XMLSchema#float"/>
    </owl:DatatypeProperty>
    


    <!-- http://www.expertisebeat.com/vro#secID -->

    <owl:DatatypeProperty rdf:about="http://www.expertisebeat.com/vro#secID">
        <rdfs:domain rdf:resource="http://www.expertisebeat.com/vro#Security"/>
        <rdfs:range rdf:resource="http://www.w3.org/2001/XMLSchema#string"/>
    </owl:DatatypeProperty>
    


    <!-- http://www.expertisebeat.com/vro#secType -->

    <owl:DatatypeProperty rdf:about="http://www.expertisebeat.com/vro#secType">
        <rdfs:domain rdf:resource="http://www.expertisebeat.com/vro#Security"/>
        <rdfs:range>
            <rdfs:Datatype>
                <owl:oneOf>
                    <rdf:Description>
                        <rdf:type rdf:resource="http://www.w3.org/1999/02/22-rdf-syntax-ns#List"/>
                        <rdf:first>Compensating</rdf:first>
                        <rdf:rest>
                            <rdf:Description>
                                <rdf:type rdf:resource="http://www.w3.org/1999/02/22-rdf-syntax-ns#List"/>
                                <rdf:first>Corrective</rdf:first>
                                <rdf:rest>
                                    <rdf:Description>
                                        <rdf:type rdf:resource="http://www.w3.org/1999/02/22-rdf-syntax-ns#List"/>
                                        <rdf:first>Detective</rdf:first>
                                        <rdf:rest>
                                            <rdf:Description>
                                                <rdf:type rdf:resource="http://www.w3.org/1999/02/22-rdf-syntax-ns#List"/>
                                                <rdf:first>Deterrent</rdf:first>
                                                <rdf:rest>
                                                    <rdf:Description>
                                                        <rdf:type rdf:resource="http://www.w3.org/1999/02/22-rdf-syntax-ns#List"/>
                                                        <rdf:first>Directive</rdf:first>
                                                        <rdf:rest>
                                                            <rdf:Description>
                                                                <rdf:type rdf:resource="http://www.w3.org/1999/02/22-rdf-syntax-ns#List"/>
                                                                <rdf:first>Preventive</rdf:first>
                                                                <rdf:rest>
                                                                    <rdf:Description>
                                                                        <rdf:type rdf:resource="http://www.w3.org/1999/02/22-rdf-syntax-ns#List"/>
                                                                        <rdf:first>Recovery</rdf:first>
                                                                        <rdf:rest rdf:resource="http://www.w3.org/1999/02/22-rdf-syntax-ns#nil"/>
                                                                    </rdf:Description>
                                                                </rdf:rest>
                                                            </rdf:Description>
                                                        </rdf:rest>
                                                    </rdf:Description>
                                                </rdf:rest>
                                            </rdf:Description>
                                        </rdf:rest>
                                    </rdf:Description>
                                </rdf:rest>
                            </rdf:Description>
                        </rdf:rest>
                    </rdf:Description>
                </owl:oneOf>
            </rdfs:Datatype>
        </rdfs:range>
    </owl:DatatypeProperty>
    


    <!-- http://www.expertisebeat.com/vro#softID -->

    <owl:DatatypeProperty rdf:about="http://www.expertisebeat.com/vro#softID">
        <rdfs:domain rdf:resource="http://www.expertisebeat.com/vro#Software"/>
        <rdfs:range rdf:resource="http://www.w3.org/2001/XMLSchema#string"/>
    </owl:DatatypeProperty>
    


    <!-- http://www.expertisebeat.com/vro#softName -->

    <owl:DatatypeProperty rdf:about="http://www.expertisebeat.com/vro#softName">
        <rdfs:domain rdf:resource="http://www.expertisebeat.com/vro#Software"/>
        <rdfs:range rdf:resource="http://www.w3.org/2001/XMLSchema#string"/>
    </owl:DatatypeProperty>
    


    <!-- http://www.expertisebeat.com/vro#softType -->

    <owl:DatatypeProperty rdf:about="http://www.expertisebeat.com/vro#softType">
        <rdfs:domain rdf:resource="http://www.expertisebeat.com/vro#Software"/>
        <rdfs:range>
            <rdfs:Datatype>
                <owl:oneOf>
                    <rdf:Description>
                        <rdf:type rdf:resource="http://www.w3.org/1999/02/22-rdf-syntax-ns#List"/>
                        <rdf:first>Cameras Management</rdf:first>
                        <rdf:rest>
                            <rdf:Description>
                                <rdf:type rdf:resource="http://www.w3.org/1999/02/22-rdf-syntax-ns#List"/>
                                <rdf:first>Network</rdf:first>
                                <rdf:rest>
                                    <rdf:Description>
                                        <rdf:type rdf:resource="http://www.w3.org/1999/02/22-rdf-syntax-ns#List"/>
                                        <rdf:first>Operating Systems</rdf:first>
                                        <rdf:rest>
                                            <rdf:Description>
                                                <rdf:type rdf:resource="http://www.w3.org/1999/02/22-rdf-syntax-ns#List"/>
                                                <rdf:first>Security</rdf:first>
                                                <rdf:rest rdf:resource="http://www.w3.org/1999/02/22-rdf-syntax-ns#nil"/>
                                            </rdf:Description>
                                        </rdf:rest>
                                    </rdf:Description>
                                </rdf:rest>
                            </rdf:Description>
                        </rdf:rest>
                    </rdf:Description>
                </owl:oneOf>
            </rdfs:Datatype>
        </rdfs:range>
    </owl:DatatypeProperty>
    


    <!-- http://www.expertisebeat.com/vro#speed -->

    <owl:DatatypeProperty rdf:about="http://www.expertisebeat.com/vro#speed">
        <rdfs:domain rdf:resource="http://www.expertisebeat.com/vro#Fraud"/>
        <rdfs:range rdf:resource="http://www.w3.org/2001/XMLSchema#float"/>
    </owl:DatatypeProperty>
    


    <!-- http://www.expertisebeat.com/vro#vehicleStatus -->

    <owl:DatatypeProperty rdf:about="http://www.expertisebeat.com/vro#vehicleStatus">
        <rdfs:domain rdf:resource="http://www.expertisebeat.com/vro#Vehicle"/>
        <rdfs:range>
            <rdfs:Datatype>
                <owl:oneOf>
                    <rdf:Description>
                        <rdf:type rdf:resource="http://www.w3.org/1999/02/22-rdf-syntax-ns#List"/>
                        <rdf:first>Nothing</rdf:first>
                        <rdf:rest>
                            <rdf:Description>
                                <rdf:type rdf:resource="http://www.w3.org/1999/02/22-rdf-syntax-ns#List"/>
                                <rdf:first>Stolen</rdf:first>
                                <rdf:rest>
                                    <rdf:Description>
                                        <rdf:type rdf:resource="http://www.w3.org/1999/02/22-rdf-syntax-ns#List"/>
                                        <rdf:first>Wanted</rdf:first>
                                        <rdf:rest rdf:resource="http://www.w3.org/1999/02/22-rdf-syntax-ns#nil"/>
                                    </rdf:Description>
                                </rdf:rest>
                            </rdf:Description>
                        </rdf:rest>
                    </rdf:Description>
                </owl:oneOf>
            </rdfs:Datatype>
        </rdfs:range>
    </owl:DatatypeProperty>
    


    <!-- 
    ///////////////////////////////////////////////////////////////////////////////////////
    //
    // Classes
    //
    ///////////////////////////////////////////////////////////////////////////////////////
     -->

    


    <!-- http://www.expertisebeat.com/vro#Assessment -->

    <owl:Class rdf:about="http://www.expertisebeat.com/vro#Assessment"/>
    


    <!-- http://www.expertisebeat.com/vro#Chekpoint -->

    <owl:Class rdf:about="http://www.expertisebeat.com/vro#Chekpoint">
        <rdfs:comment rdf:datatype="http://www.w3.org/2001/XMLSchema#string">The vehicle module encompasses all attributes that distinguish a vehicle from another. It determines whether the car is self-driving (auto) or not (nauto). Also, it determines the legal status of the vehicle. This module communicates with the Contact module since each vehicle has a driver and eventual passengers and checkpoint module where the vehicle is located and is subject to the recognition process.</rdfs:comment>
    </owl:Class>
    


    <!-- http://www.expertisebeat.com/vro#Contact -->

    <owl:Class rdf:about="http://www.expertisebeat.com/vro#Contact">
        <rdfs:comment rdf:datatype="http://www.w3.org/2001/XMLSchema#string">The purpose of the Contact module is to model all human beings in contact with the recognition process. Contact may be the police agents, system administrators, vehicle drivers, and any possible person that may impact the final recognition process.</rdfs:comment>
    </owl:Class>
    


    <!-- http://www.expertisebeat.com/vro#Country -->

    <owl:Class rdf:about="http://www.expertisebeat.com/vro#Country"/>
    


    <!-- http://www.expertisebeat.com/vro#Distance -->

    <owl:Class rdf:about="http://www.expertisebeat.com/vro#Distance"/>
    


    <!-- http://www.expertisebeat.com/vro#Event -->

    <owl:Class rdf:about="http://www.expertisebeat.com/vro#Event">
        <rdfs:comment rdf:datatype="http://www.w3.org/2001/XMLSchema#string">An event is the smallest complete task that occurred by an active part. The incident describes all actions and events within checkpoints and/or within the intermediate systems and tools. Each incident may have one or several events.</rdfs:comment>
    </owl:Class>
    


    <!-- http://www.expertisebeat.com/vro#Fraud -->

    <owl:Class rdf:about="http://www.expertisebeat.com/vro#Fraud">
        <rdfs:subClassOf rdf:resource="http://www.w3.org/2002/07/owl#Thing"/>
        <rdfs:comment rdf:datatype="http://www.w3.org/2001/XMLSchema#string">The fraud module describes the various possible frauds the system aims to identify. It is connected only with the event class to determine the event fraud type.</rdfs:comment>
    </owl:Class>
    


    <!-- http://www.expertisebeat.com/vro#Hardware -->

    <owl:Class rdf:about="http://www.expertisebeat.com/vro#Hardware">
        <rdfs:comment rdf:datatype="http://www.w3.org/2001/XMLSchema#string">Hardware (encompasses the different hardware elements such as cameras, routers, computers, etc.)</rdfs:comment>
    </owl:Class>
    


    <!-- http://www.expertisebeat.com/vro#Impact -->

    <owl:Class rdf:about="http://www.expertisebeat.com/vro#Impact"/>
    


    <!-- http://www.expertisebeat.com/vro#Incident -->

    <owl:Class rdf:about="http://www.expertisebeat.com/vro#Incident">
        <rdfs:comment rdf:datatype="http://www.w3.org/2001/XMLSchema#string">Each incident may have one or several events. An event is the smallest complete task that occurred by an active part. The incident describes all actions and events within checkpoints and/or within the intermediate systems and tools. Thus, an incident may cover several events generated from different checkpoints or/and medians. An incident may be internal (caused by internal contact) or external (caused by external contact such as a new suspected vehicle).</rdfs:comment>
    </owl:Class>
    


    <!-- http://www.expertisebeat.com/vro#MonetaryImpact -->

    <owl:Class rdf:about="http://www.expertisebeat.com/vro#MonetaryImpact">
        <rdfs:subClassOf rdf:resource="http://www.expertisebeat.com/vro#Impact"/>
    </owl:Class>
    


    <!-- http://www.expertisebeat.com/vro#Network -->

    <owl:Class rdf:about="http://www.expertisebeat.com/vro#Network">
        <rdfs:subClassOf rdf:resource="http://www.w3.org/2002/07/owl#Thing"/>
        <rdfs:comment rdf:datatype="http://www.w3.org/2001/XMLSchema#string">network (defines the various used network interfaces and the different connections as well as the used technologies)</rdfs:comment>
    </owl:Class>
    


    <!-- http://www.expertisebeat.com/vro#Record -->

    <owl:Class rdf:about="http://www.expertisebeat.com/vro#Record">
        <rdfs:subClassOf rdf:resource="http://www.w3.org/2002/07/owl#Thing"/>
        <rdfs:comment rdf:datatype="http://www.w3.org/2001/XMLSchema#string">Within the record module, the forensics requirements in the ontology design are incorporated acheived through security techniques. The record module mainly deals with the forensically sound processing and preservation of generated files and data for further use.</rdfs:comment>
    </owl:Class>
    


    <!-- http://www.expertisebeat.com/vro#Reference -->

    <owl:Class rdf:about="http://www.expertisebeat.com/vro#Reference"/>
    


    <!-- http://www.expertisebeat.com/vro#RelatedActivity -->

    <owl:Class rdf:about="http://www.expertisebeat.com/vro#RelatedActivity"/>
    


    <!-- http://www.expertisebeat.com/vro#Security -->

    <owl:Class rdf:about="http://www.expertisebeat.com/vro#Security">
        <rdfs:subClassOf rdf:resource="http://www.w3.org/2002/07/owl#Thing"/>
        <rdfs:comment rdf:datatype="http://www.w3.org/2001/XMLSchema#string">The Security module&apos;s purpose is to provide all required security provisions for other modules including software or hardware tools. Aside from protecting the system from malicious and hacker penetration, this module enables forensically sound record processing and preservation, such as providing integrity techniques (MD5, Sha1, etc.).</rdfs:comment>
    </owl:Class>
    


    <!-- http://www.expertisebeat.com/vro#Software -->

    <owl:Class rdf:about="http://www.expertisebeat.com/vro#Software">
        <rdfs:comment rdf:datatype="http://www.w3.org/2001/XMLSchema#string">software (includes all software requirements such as recognition and transmission methods, soft security tools)</rdfs:comment>
    </owl:Class>
    


    <!-- http://www.expertisebeat.com/vro#TechnicalImpact -->

    <owl:Class rdf:about="http://www.expertisebeat.com/vro#TechnicalImpact">
        <rdfs:subClassOf rdf:resource="http://www.expertisebeat.com/vro#Impact"/>
    </owl:Class>
    


    <!-- http://www.expertisebeat.com/vro#TimeImpact -->

    <owl:Class rdf:about="http://www.expertisebeat.com/vro#TimeImpact">
        <rdfs:subClassOf rdf:resource="http://www.expertisebeat.com/vro#Impact"/>
    </owl:Class>
    


    <!-- http://www.expertisebeat.com/vro#Vehicle -->

    <owl:Class rdf:about="http://www.expertisebeat.com/vro#Vehicle"/>
    


    <!-- http://www.w3.org/2002/07/owl#Thing -->

    <owl:Class rdf:about="http://www.w3.org/2002/07/owl#Thing"/>
    


    <!-- 
    ///////////////////////////////////////////////////////////////////////////////////////
    //
    // Individuals
    //
    ///////////////////////////////////////////////////////////////////////////////////////
     -->

    


    <!-- http://www.expertisebeat.com/vro#Eric -->

    <owl:NamedIndividual rdf:about="http://www.expertisebeat.com/vro#Eric">
        <rdf:type rdf:resource="http://www.expertisebeat.com/vro#Contact"/>
        <age rdf:datatype="http://www.w3.org/2001/XMLSchema#integer">32</age>
        <contactID rdf:datatype="http://www.w3.org/2001/XMLSchema#string">1001001</contactID>
        <contactName rdf:datatype="http://www.w3.org/2001/XMLSchema#string">Eric</contactName>
        <contactType>Driver</contactType>
        <gender>Male</gender>
    </owl:NamedIndividual>
    


    <!-- http://www.expertisebeat.com/vro#Fraud01 -->

    <owl:NamedIndividual rdf:about="http://www.expertisebeat.com/vro#Fraud01">
        <rdf:type rdf:resource="http://www.expertisebeat.com/vro#Event"/>
        <rdf:type rdf:resource="http://www.expertisebeat.com/vro#Fraud"/>
        <involves rdf:resource="http://www.expertisebeat.com/vro#Eric"/>
        <fraudID>F01</fraudID>
        <fraudType>Stolen</fraudType>
    </owl:NamedIndividual>
    


    <!-- http://www.expertisebeat.com/vro#NorthCheckpoint -->

    <owl:NamedIndividual rdf:about="http://www.expertisebeat.com/vro#NorthCheckpoint">
        <rdf:type rdf:resource="http://www.expertisebeat.com/vro#Chekpoint"/>
        <HasSpeedLimit rdf:datatype="http://www.w3.org/2001/XMLSchema#string">40</HasSpeedLimit>
        <hasCoordinates rdf:datatype="http://www.w3.org/2001/XMLSchema#string">123,456</hasCoordinates>
    </owl:NamedIndividual>
    


    <!-- http://www.expertisebeat.com/vro#car1 -->

    <owl:NamedIndividual rdf:about="http://www.expertisebeat.com/vro#car1">
        <rdf:type rdf:resource="http://www.expertisebeat.com/vro#Vehicle"/>
        <rdf:type>
            <owl:Restriction>
                <owl:onProperty rdf:resource="http://www.expertisebeat.com/vro#fraudType"/>
                <owl:someValuesFrom rdf:resource="http://www.expertisebeat.com/vro#fraudTypeEnum"/>
            </owl:Restriction>
        </rdf:type>
        <locatedIn rdf:resource="http://www.expertisebeat.com/vro#NorthCheckpoint"/>
        <hasBodyType>Sedan</hasBodyType>
        <hasBrand>Toyota</hasBrand>
        <hasChasisNumber>1234VF567XR800</hasChasisNumber>
        <hasColor>Blue</hasColor>
        <hasModel rdf:datatype="http://www.w3.org/2001/XMLSchema#integer">2021</hasModel>
        <hasPassengersNumber rdf:datatype="http://www.w3.org/2001/XMLSchema#integer">5</hasPassengersNumber>
        <hasPlateNumber>5694 SA 23</hasPlateNumber>
        <hasType>nauto</hasType>
        <vehicleStatus>Stolen</vehicleStatus>
    </owl:NamedIndividual>
    


    <!-- 
    ///////////////////////////////////////////////////////////////////////////////////////
    //
    // General axioms
    //
    ///////////////////////////////////////////////////////////////////////////////////////
     -->

    <rdf:Description>
        <rdf:type rdf:resource="http://www.w3.org/2002/07/owl#AllDisjointClasses"/>
        <owl:members rdf:parseType="Collection">
            <rdf:Description rdf:about="http://www.expertisebeat.com/vro#MonetaryImpact"/>
            <rdf:Description rdf:about="http://www.expertisebeat.com/vro#TechnicalImpact"/>
            <rdf:Description rdf:about="http://www.expertisebeat.com/vro#TimeImpact"/>
        </owl:members>
    </rdf:Description>
    


    <!-- 
    ///////////////////////////////////////////////////////////////////////////////////////
    //
    // Rules
    //
    ///////////////////////////////////////////////////////////////////////////////////////
     -->

    <rdf:Description rdf:about="http://www.expertisebeat.com/vro#v">
        <rdf:type rdf:resource="http://www.w3.org/2003/11/swrl#Variable"/>
    </rdf:Description>
    <rdf:Description rdf:about="http://www.expertisebeat.com/vro#a">
        <rdf:type rdf:resource="http://www.w3.org/2003/11/swrl#Variable"/>
    </rdf:Description>
    <rdf:Description rdf:about="http://www.expertisebeat.com/vro#c">
        <rdf:type rdf:resource="http://www.w3.org/2003/11/swrl#Variable"/>
    </rdf:Description>
    <rdf:Description rdf:about="http://www.expertisebeat.com/vro#ct">
        <rdf:type rdf:resource="http://www.w3.org/2003/11/swrl#Variable"/>
    </rdf:Description>
    <rdf:Description rdf:about="http://www.expertisebeat.com/vro#f">
        <rdf:type rdf:resource="http://www.w3.org/2003/11/swrl#Variable"/>
    </rdf:Description>
    <rdf:Description rdf:about="http://www.expertisebeat.com/vro#vv">
        <rdf:type rdf:resource="http://www.w3.org/2003/11/swrl#Variable"/>
    </rdf:Description>
    <rdf:Description rdf:about="http://www.expertisebeat.com/vro#m">
        <rdf:type rdf:resource="http://www.w3.org/2003/11/swrl#Variable"/>
    </rdf:Description>
    <rdf:Description rdf:about="http://www.expertisebeat.com/vro#t">
        <rdf:type rdf:resource="http://www.w3.org/2003/11/swrl#Variable"/>
    </rdf:Description>
    <rdf:Description rdf:about="http://www.expertisebeat.com/vro#p">
        <rdf:type rdf:resource="http://www.w3.org/2003/11/swrl#Variable"/>
    </rdf:Description>
    <rdf:Description>
        <swrla:isRuleEnabled rdf:datatype="http://www.w3.org/2001/XMLSchema#boolean">true</swrla:isRuleEnabled>
        <rdfs:comment rdf:datatype="http://www.w3.org/2001/XMLSchema#string"></rdfs:comment>
        <rdfs:label rdf:datatype="http://www.w3.org/2001/XMLSchema#string">Rule1_Stolen car</rdfs:label>
        <rdf:type rdf:resource="http://www.w3.org/2003/11/swrl#Imp"/>
        <swrl:body>
            <rdf:Description>
                <rdf:type rdf:resource="http://www.w3.org/2003/11/swrl#AtomList"/>
                <rdf:first>
                    <rdf:Description>
                        <rdf:type rdf:resource="http://www.w3.org/2003/11/swrl#ClassAtom"/>
                        <swrl:classPredicate rdf:resource="http://www.expertisebeat.com/vro#Vehicle"/>
                        <swrl:argument1 rdf:resource="http://www.expertisebeat.com/vro#v"/>
                    </rdf:Description>
                </rdf:first>
                <rdf:rest>
                    <rdf:Description>
                        <rdf:type rdf:resource="http://www.w3.org/2003/11/swrl#AtomList"/>
                        <rdf:first>
                            <rdf:Description>
                                <rdf:type rdf:resource="http://www.w3.org/2003/11/swrl#DatavaluedPropertyAtom"/>
                                <swrl:propertyPredicate rdf:resource="http://www.expertisebeat.com/vro#hasType"/>
                                <swrl:argument1 rdf:resource="http://www.expertisebeat.com/vro#v"/>
                                <swrl:argument2 rdf:resource="http://www.expertisebeat.com/vro#a"/>
                            </rdf:Description>
                        </rdf:first>
                        <rdf:rest>
                            <rdf:Description>
                                <rdf:type rdf:resource="http://www.w3.org/2003/11/swrl#AtomList"/>
                                <rdf:first>
                                    <rdf:Description>
                                        <rdf:type rdf:resource="http://www.w3.org/2003/11/swrl#DatavaluedPropertyAtom"/>
                                        <swrl:propertyPredicate rdf:resource="http://www.expertisebeat.com/vro#hasColor"/>
                                        <swrl:argument1 rdf:resource="http://www.expertisebeat.com/vro#v"/>
                                        <swrl:argument2 rdf:resource="http://www.expertisebeat.com/vro#c"/>
                                    </rdf:Description>
                                </rdf:first>
                                <rdf:rest>
                                    <rdf:Description>
                                        <rdf:type rdf:resource="http://www.w3.org/2003/11/swrl#AtomList"/>
                                        <rdf:first>
                                            <rdf:Description>
                                                <rdf:type rdf:resource="http://www.w3.org/2003/11/swrl#ClassAtom"/>
                                                <swrl:classPredicate rdf:resource="http://www.expertisebeat.com/vro#Contact"/>
                                                <swrl:argument1 rdf:resource="http://www.expertisebeat.com/vro#ct"/>
                                            </rdf:Description>
                                        </rdf:first>
                                        <rdf:rest>
                                            <rdf:Description>
                                                <rdf:type rdf:resource="http://www.w3.org/2003/11/swrl#AtomList"/>
                                                <rdf:first>
                                                    <rdf:Description>
                                                        <rdf:type rdf:resource="http://www.w3.org/2003/11/swrl#IndividualPropertyAtom"/>
                                                        <swrl:propertyPredicate rdf:resource="http://www.expertisebeat.com/vro#drivedBy"/>
                                                        <swrl:argument1 rdf:resource="http://www.expertisebeat.com/vro#v"/>
                                                        <swrl:argument2 rdf:resource="http://www.expertisebeat.com/vro#ct"/>
                                                    </rdf:Description>
                                                </rdf:first>
                                                <rdf:rest>
                                                    <rdf:Description>
                                                        <rdf:type rdf:resource="http://www.w3.org/2003/11/swrl#AtomList"/>
                                                        <rdf:first>
                                                            <rdf:Description>
                                                                <rdf:type rdf:resource="http://www.w3.org/2003/11/swrl#ClassAtom"/>
                                                                <swrl:classPredicate rdf:resource="http://www.expertisebeat.com/vro#Fraud"/>
                                                                <swrl:argument1 rdf:resource="http://www.expertisebeat.com/vro#f"/>
                                                            </rdf:Description>
                                                        </rdf:first>
                                                        <rdf:rest>
                                                            <rdf:Description>
                                                                <rdf:type rdf:resource="http://www.w3.org/2003/11/swrl#AtomList"/>
                                                                <rdf:first>
                                                                    <rdf:Description>
                                                                        <rdf:type rdf:resource="http://www.w3.org/2003/11/swrl#DatavaluedPropertyAtom"/>
                                                                        <swrl:propertyPredicate rdf:resource="http://www.expertisebeat.com/vro#fraudType"/>
                                                                        <swrl:argument1 rdf:resource="http://www.expertisebeat.com/vro#f"/>
                                                                        <swrl:argument2 rdf:datatype="http://www.w3.org/2001/XMLSchema#string">Stolen</swrl:argument2>
                                                                    </rdf:Description>
                                                                </rdf:first>
                                                                <rdf:rest>
                                                                    <rdf:Description>
                                                                        <rdf:type rdf:resource="http://www.w3.org/2003/11/swrl#AtomList"/>
                                                                        <rdf:first>
                                                                            <rdf:Description>
                                                                                <rdf:type rdf:resource="http://www.w3.org/2003/11/swrl#DatavaluedPropertyAtom"/>
                                                                                <swrl:propertyPredicate rdf:resource="http://www.expertisebeat.com/vro#gender"/>
                                                                                <swrl:argument1 rdf:resource="http://www.expertisebeat.com/vro#ct"/>
                                                                                <swrl:argument2 rdf:datatype="http://www.w3.org/2001/XMLSchema#string">Male</swrl:argument2>
                                                                            </rdf:Description>
                                                                        </rdf:first>
                                                                        <rdf:rest>
                                                                            <rdf:Description>
                                                                                <rdf:type rdf:resource="http://www.w3.org/2003/11/swrl#AtomList"/>
                                                                                <rdf:first>
                                                                                    <rdf:Description>
                                                                                        <rdf:type rdf:resource="http://www.w3.org/2003/11/swrl#DatavaluedPropertyAtom"/>
                                                                                        <swrl:propertyPredicate rdf:resource="http://www.expertisebeat.com/vro#hasModel"/>
                                                                                        <swrl:argument1 rdf:resource="http://www.expertisebeat.com/vro#vv"/>
                                                                                        <swrl:argument2 rdf:resource="http://www.expertisebeat.com/vro#m"/>
                                                                                    </rdf:Description>
                                                                                </rdf:first>
                                                                                <rdf:rest>
                                                                                    <rdf:Description>
                                                                                        <rdf:type rdf:resource="http://www.w3.org/2003/11/swrl#AtomList"/>
                                                                                        <rdf:first>
                                                                                            <rdf:Description>
                                                                                                <rdf:type rdf:resource="http://www.w3.org/2003/11/swrl#DatavaluedPropertyAtom"/>
                                                                                                <swrl:propertyPredicate rdf:resource="http://www.expertisebeat.com/vro#hasBodyType"/>
                                                                                                <swrl:argument1 rdf:resource="http://www.expertisebeat.com/vro#v"/>
                                                                                                <swrl:argument2 rdf:resource="http://www.expertisebeat.com/vro#t"/>
                                                                                            </rdf:Description>
                                                                                        </rdf:first>
                                                                                        <rdf:rest>
                                                                                            <rdf:Description>
                                                                                                <rdf:type rdf:resource="http://www.w3.org/2003/11/swrl#AtomList"/>
                                                                                                <rdf:first>
                                                                                                    <rdf:Description>
                                                                                                        <rdf:type rdf:resource="http://www.w3.org/2003/11/swrl#DatavaluedPropertyAtom"/>
                                                                                                        <swrl:propertyPredicate rdf:resource="http://www.expertisebeat.com/vro#hasPlateNumber"/>
                                                                                                        <swrl:argument1 rdf:resource="http://www.expertisebeat.com/vro#v"/>
                                                                                                        <swrl:argument2 rdf:resource="http://www.expertisebeat.com/vro#p"/>
                                                                                                    </rdf:Description>
                                                                                                </rdf:first>
                                                                                                <rdf:rest>
                                                                                                    <rdf:Description>
                                                                                                        <rdf:type rdf:resource="http://www.w3.org/2003/11/swrl#AtomList"/>
                                                                                                        <rdf:first>
                                                                                                            <rdf:Description>
                                                                                                                <rdf:type rdf:resource="http://www.w3.org/2003/11/swrl#BuiltinAtom"/>
                                                                                                                <swrl:builtin rdf:resource="http://www.w3.org/2003/11/swrlb#equal"/>
                                                                                                                <swrl:arguments>
                                                                                                                    <rdf:Description>
                                                                                                                        <rdf:type rdf:resource="http://www.w3.org/1999/02/22-rdf-syntax-ns#List"/>
                                                                                                                        <rdf:first rdf:resource="http://www.expertisebeat.com/vro#a"/>
                                                                                                                        <rdf:rest>
                                                                                                                            <rdf:Description>
                                                                                                                                <rdf:type rdf:resource="http://www.w3.org/1999/02/22-rdf-syntax-ns#List"/>
                                                                                                                                <rdf:first rdf:datatype="http://www.w3.org/2001/XMLSchema#string">nauto</rdf:first>
                                                                                                                                <rdf:rest rdf:resource="http://www.w3.org/1999/02/22-rdf-syntax-ns#nil"/>
                                                                                                                            </rdf:Description>
                                                                                                                        </rdf:rest>
                                                                                                                    </rdf:Description>
                                                                                                                </swrl:arguments>
                                                                                                            </rdf:Description>
                                                                                                        </rdf:first>
                                                                                                        <rdf:rest>
                                                                                                            <rdf:Description>
                                                                                                                <rdf:type rdf:resource="http://www.w3.org/2003/11/swrl#AtomList"/>
                                                                                                                <rdf:first>
                                                                                                                    <rdf:Description>
                                                                                                                        <rdf:type rdf:resource="http://www.w3.org/2003/11/swrl#BuiltinAtom"/>
                                                                                                                        <swrl:builtin rdf:resource="http://www.w3.org/2003/11/swrlb#equal"/>
                                                                                                                        <swrl:arguments>
                                                                                                                            <rdf:Description>
                                                                                                                                <rdf:type rdf:resource="http://www.w3.org/1999/02/22-rdf-syntax-ns#List"/>
                                                                                                                                <rdf:first rdf:resource="http://www.expertisebeat.com/vro#c"/>
                                                                                                                                <rdf:rest>
                                                                                                                                    <rdf:Description>
                                                                                                                                        <rdf:type rdf:resource="http://www.w3.org/1999/02/22-rdf-syntax-ns#List"/>
                                                                                                                                        <rdf:first rdf:datatype="http://www.w3.org/2001/XMLSchema#string">Blue</rdf:first>
                                                                                                                                        <rdf:rest rdf:resource="http://www.w3.org/1999/02/22-rdf-syntax-ns#nil"/>
                                                                                                                                    </rdf:Description>
                                                                                                                                </rdf:rest>
                                                                                                                            </rdf:Description>
                                                                                                                        </swrl:arguments>
                                                                                                                    </rdf:Description>
                                                                                                                </rdf:first>
                                                                                                                <rdf:rest>
                                                                                                                    <rdf:Description>
                                                                                                                        <rdf:type rdf:resource="http://www.w3.org/2003/11/swrl#AtomList"/>
                                                                                                                        <rdf:first>
                                                                                                                            <rdf:Description>
                                                                                                                                <rdf:type rdf:resource="http://www.w3.org/2003/11/swrl#BuiltinAtom"/>
                                                                                                                                <swrl:builtin rdf:resource="http://www.w3.org/2003/11/swrlb#equal"/>
                                                                                                                                <swrl:arguments>
                                                                                                                                    <rdf:Description>
                                                                                                                                        <rdf:type rdf:resource="http://www.w3.org/1999/02/22-rdf-syntax-ns#List"/>
                                                                                                                                        <rdf:first rdf:resource="http://www.expertisebeat.com/vro#m"/>
                                                                                                                                        <rdf:rest>
                                                                                                                                            <rdf:Description>
                                                                                                                                                <rdf:type rdf:resource="http://www.w3.org/1999/02/22-rdf-syntax-ns#List"/>
                                                                                                                                                <rdf:first rdf:datatype="http://www.w3.org/2001/XMLSchema#integer">2021</rdf:first>
                                                                                                                                                <rdf:rest rdf:resource="http://www.w3.org/1999/02/22-rdf-syntax-ns#nil"/>
                                                                                                                                            </rdf:Description>
                                                                                                                                        </rdf:rest>
                                                                                                                                    </rdf:Description>
                                                                                                                                </swrl:arguments>
                                                                                                                            </rdf:Description>
                                                                                                                        </rdf:first>
                                                                                                                        <rdf:rest>
                                                                                                                            <rdf:Description>
                                                                                                                                <rdf:type rdf:resource="http://www.w3.org/2003/11/swrl#AtomList"/>
                                                                                                                                <rdf:first>
                                                                                                                                    <rdf:Description>
                                                                                                                                        <rdf:type rdf:resource="http://www.w3.org/2003/11/swrl#BuiltinAtom"/>
                                                                                                                                        <swrl:builtin rdf:resource="http://www.w3.org/2003/11/swrlb#equal"/>
                                                                                                                                        <swrl:arguments>
                                                                                                                                            <rdf:Description>
                                                                                                                                                <rdf:type rdf:resource="http://www.w3.org/1999/02/22-rdf-syntax-ns#List"/>
                                                                                                                                                <rdf:first rdf:resource="http://www.expertisebeat.com/vro#t"/>
                                                                                                                                                <rdf:rest>
                                                                                                                                                    <rdf:Description>
                                                                                                                                                        <rdf:type rdf:resource="http://www.w3.org/1999/02/22-rdf-syntax-ns#List"/>
                                                                                                                                                        <rdf:first rdf:datatype="http://www.w3.org/2001/XMLSchema#string">Sedan</rdf:first>
                                                                                                                                                        <rdf:rest rdf:resource="http://www.w3.org/1999/02/22-rdf-syntax-ns#nil"/>
                                                                                                                                                    </rdf:Description>
                                                                                                                                                </rdf:rest>
                                                                                                                                            </rdf:Description>
                                                                                                                                        </swrl:arguments>
                                                                                                                                    </rdf:Description>
                                                                                                                                </rdf:first>
                                                                                                                                <rdf:rest>
                                                                                                                                    <rdf:Description>
                                                                                                                                        <rdf:type rdf:resource="http://www.w3.org/2003/11/swrl#AtomList"/>
                                                                                                                                        <rdf:first>
                                                                                                                                            <rdf:Description>
                                                                                                                                                <rdf:type rdf:resource="http://www.w3.org/2003/11/swrl#BuiltinAtom"/>
                                                                                                                                                <swrl:builtin rdf:resource="http://www.w3.org/2003/11/swrlb#equal"/>
                                                                                                                                                <swrl:arguments>
                                                                                                                                                    <rdf:Description>
                                                                                                                                                        <rdf:type rdf:resource="http://www.w3.org/1999/02/22-rdf-syntax-ns#List"/>
                                                                                                                                                        <rdf:first rdf:resource="http://www.expertisebeat.com/vro#p"/>
                                                                                                                                                        <rdf:rest>
                                                                                                                                                            <rdf:Description>
                                                                                                                                                                <rdf:type rdf:resource="http://www.w3.org/1999/02/22-rdf-syntax-ns#List"/>
                                                                                                                                                                <rdf:first rdf:datatype="http://www.w3.org/2001/XMLSchema#string">5694 SA 23</rdf:first>
                                                                                                                                                                <rdf:rest rdf:resource="http://www.w3.org/1999/02/22-rdf-syntax-ns#nil"/>
                                                                                                                                                            </rdf:Description>
                                                                                                                                                        </rdf:rest>
                                                                                                                                                    </rdf:Description>
                                                                                                                                                </swrl:arguments>
                                                                                                                                            </rdf:Description>
                                                                                                                                        </rdf:first>
                                                                                                                                        <rdf:rest rdf:resource="http://www.w3.org/1999/02/22-rdf-syntax-ns#nil"/>
                                                                                                                                    </rdf:Description>
                                                                                                                                </rdf:rest>
                                                                                                                            </rdf:Description>
                                                                                                                        </rdf:rest>
                                                                                                                    </rdf:Description>
                                                                                                                </rdf:rest>
                                                                                                            </rdf:Description>
                                                                                                        </rdf:rest>
                                                                                                    </rdf:Description>
                                                                                                </rdf:rest>
                                                                                            </rdf:Description>
                                                                                        </rdf:rest>
                                                                                    </rdf:Description>
                                                                                </rdf:rest>
                                                                            </rdf:Description>
                                                                        </rdf:rest>
                                                                    </rdf:Description>
                                                                </rdf:rest>
                                                            </rdf:Description>
                                                        </rdf:rest>
                                                    </rdf:Description>
                                                </rdf:rest>
                                            </rdf:Description>
                                        </rdf:rest>
                                    </rdf:Description>
                                </rdf:rest>
                            </rdf:Description>
                        </rdf:rest>
                    </rdf:Description>
                </rdf:rest>
            </rdf:Description>
        </swrl:body>
        <swrl:head>
            <rdf:Description>
                <rdf:type rdf:resource="http://www.w3.org/2003/11/swrl#AtomList"/>
                <rdf:first>
                    <rdf:Description>
                        <rdf:type rdf:resource="http://www.w3.org/2003/11/swrl#IndividualPropertyAtom"/>
                        <swrl:propertyPredicate rdf:resource="http://www.expertisebeat.com/vro#isStolen"/>
                        <swrl:argument1 rdf:resource="http://www.expertisebeat.com/vro#v"/>
                        <swrl:argument2 rdf:resource="http://www.expertisebeat.com/vro#f"/>
                    </rdf:Description>
                </rdf:first>
                <rdf:rest rdf:resource="http://www.w3.org/1999/02/22-rdf-syntax-ns#nil"/>
            </rdf:Description>
        </swrl:head>
    </rdf:Description>
</rdf:RDF>


<!-- Generated by the OWL API (version 4.5.9.2019-02-01T07:24:44Z) https://github.com/owlcs/owlapi -->
